# Supplementary material for: GenomicScape: An Easy-to-Use Web Tool for Gene Expression Data Analysis. Application to Investigate the Molecular Events in the Differentiation of B Cells into Plasma Cells
Source: PLoS Comput Biol. 2015 Jan 29;11(1):e1004077. doi: 10.1371/journal.pcbi.1004077 (PMC4310610; doi:10.1371/journal.pcbi.1004077)
Supplement: S1 Table — Data are the SAM multiclass expression contrasts of each gene in a given cell subpopulation compared to the others. (XLS) [file pcbi.1004077.s003.xls]

## Sheet: 2014-08-07_Table S1_differentia
	Table S1 - Genes differentially expressed between naïve B cells (NBCs), centroblasts (CBs), centrocytes (CCs), memory B cells (MBCs), preplasmablasts (PrePBs), plasmablasts (PBs), early plasma cells (EPCs), and bone marrow plasma cell (BMPCs). Data are the SAM multiclass expression contrasts of each gene in a given cell subpopulation compared to the others.
Probesets	Name	Score	NBCs	CBs	CCs	MBCs	prePBs	PBs	EPCs	BMPCs
203434_s_at	MME	0.525887	-15.7805	65.2992	53.3745	-15.9726	-15.9726	-15.4764	-15.7645	-15.9726
205174_s_at	QPCT	0.405312	-8.35568	11.1939	14.6442	-8.10611	-5.91993	-8.36067	-8.5154	18.5873
212458_at	SPRED2	0.380578	-6.91353	26.0861	25.7654	-6.91353	-6.91353	-6.91353	-6.91353	-6.91353
208079_s_at	AURKA	0.363432	-10.5032	10.2913	5.46588	-10.5071	9.9448	6.68071	2.11951	-10.3406
206121_at	AMPD1	0.353517	-4.26263	-4.26263	-4.26263	-4.26263	-4.26263	-3.5503	-4.18481	27.3432
212956_at	TBC1D9	0.341249	3.88512	-16.4485	-16.5049	7.01389	-0.85544	4.38175	4.23728	7.70015
230983_at	FAM129C	0.340514	10.7858	5.54976	5.41479	9.8716	-7.62811	-7.50214	-8.15721	-6.14161
204798_at	MYB	0.339853	-8.40767	13.0723	8.11831	-8.0415	22.0847	-6.8712	-8.75948	-6.95736
219304_s_at	PDGFD	0.339756	-7.23479	15.1189	17.1437	-7.63171	-6.26394	7.72487	-5.57737	-6.82714
224499_s_at	AICDA	0.33966	-5.7877	15.6247	10.6183	-5.7877	7.70439	-5.7877	-5.7877	-5.54802
235385_at	MARCH1	0.335097	10.0127	6.63035	6.14835	8.19436	-7.13991	-7.13658	-7.13991	-7.01359
204392_at	CAMK1	0.329043	-5.89709	18.813	25.148	-5.89709	-5.89709	-5.89709	-5.89709	-5.68338
1559739_at	CHPT1	0.32811	13.892	-4.82647	-4.83117	12.2036	-4.79732	-4.71459	-4.15429	-4.70331
207315_at	CD226	0.325327	-7.90616	-7.91213	-7.91213	-7.88226	13.1138	11.6918	11.5125	-7.87031
227198_at	AFF3	0.323202	9.92223	5.68207	4.03213	8.98685	-7.07424	-7.07098	-7.08402	-5.45119
218032_at	SNN	0.320023	8.11848	4.85151	5.08903	8.91797	-7.86054	-9.97578	-8.63493	1.48237
209541_at	IGF1	0.319157	-8.0271	-7.99274	-7.99765	-7.97998	5.65369	10.1537	8.30818	4.68379
204440_at	CD83	0.317661	7.44337	4.49964	6.39144	7.25113	-2.89133	-10.0863	-9.86046	-0.569305
224802_at	NDFIP2	0.317418	-12.8259	6.61989	7.46225	-12.8864	4.18262	3.73874	3.1496	3.37557
1554929_at	SIK3	0.317243	15.8237	-5.22737	-5.22737	13.3935	-5.22737	-5.22737	-5.22737	-5.17133
229923_at	ZDHHC21	0.313013	17.578	-5.95733	-6.86089	20.2257	-7.04769	-6.86089	-6.77967	-6.86089
209642_at	BUB1	0.311942	-8.46415	6.79697	3.73978	-8.71236	8.4807	6.05149	2.32826	-8.11334
215933_s_at	HHEX	0.308442	9.35727	3.65632	5.65508	8.01397	-0.0458699	-8.0985	-9.29776	-7.37823
219049_at	CSGALNACT1	0.304563	1.60732	-13.8929	-14.2723	6.34581	1.29574	3.27449	3.48491	6.52385
210279_at	GPR18	0.302541	5.5959	8.06588	9.23139	3.67034	-0.98564	-7.6097	-7.63096	-6.87774
235117_at	CHAC2	0.302367	-12.272	3.0102	3.34258	-12.3244	6.43771	5.08806	4.87453	3.11395
241027_at	OPA1	0.302292	16.9395	-6.66043	-6.69217	20.5028	-6.67525	-6.69217	-6.70064	-6.69217
242334_at	NLRP4	0.294846	-4.36447	15.9234	16.481	-4.36447	-4.36447	-4.36447	-4.36447	-4.10113
242794_at	MAML3	0.290408	7.65195	10.8172	10.9236	-5.00892	-5.00892	-5.00892	-5.00892	-5.00892
1553499_s_at	SERPINA9	0.287884	-3.6515	12.9942	15.3057	-3.66455	-3.66455	-3.66455	-4.68703	-3.30777
231202_at	ALDH1L2	0.283261	-6.9537	-6.98081	-2.53198	-7.01452	4.2629	5.97369	5.93138	5.41048
221234_s_at	BACH2	0.283044	6.76973	7.6181	5.49717	4.76178	-3.90864	-5.91659	-6.43346	-5.76505
219518_s_at	ELL3	0.282156	1.34984	11.0943	10.6272	-3.43737	-3.70348	-3.70348	-4.17655	-3.70617
209995_s_at	TCL1A	0.280615	3.94225	9.87453	9.43089	-4.38569	-4.39069	-4.39069	-4.39069	-1.82882
239697_x_at	C3orf67	0.279797	-6.09353	24.8961	19.5287	-6.09353	-5.07212	-6.09353	-6.09353	-6.09353
228729_at	CCNB1	0.27814	-6.31359	6.71772	4.34159	-6.5515	6.38264	3.97531	0.0392379	-6.37954
230349_at	XKRX	0.276576	-8.54547	34.1127	34.2245	-9.29637	-9.09971	-9.2785	-9.33213	-9.11759
223062_s_at	PSAT1	0.269997	-11.3538	2.67212	2.13815	-7.2368	5.46095	3.83539	3.37667	2.06934
229393_at	L3MBTL3	0.268597	8.9988	1.78841	1.43154	7.4393	0.0592972	-6.43965	-6.13573	-6.49797
241889_at	NFKBID	0.266869	11.1951	-3.4821	-3.37832	10.0706	-3.93304	-3.93681	-3.98209	-3.92549
201555_at	MCM3	0.264635	-4.71533	9.34684	6.7608	-3.39087	8.77573	0.803271	-0.567396	-13.7915
208683_at	CAPN2	0.263975	-0.15202	-10.8342	-10.7437	3.73734	4.14738	2.37456	4.15643	2.99867
224027_at	CCL28	0.262091	13.2823	-4.02918	-4.18344	9.8649	-3.95205	-4.19887	-4.21311	-4.21311
219283_at	C1GALT1C1	0.261315	-10.5641	1.42678	2.93736	-8.98377	1.94752	4.09935	5.66588	4.34379
233177_s_at	PNKD	0.260966	-4.43653	16.0462	17.2803	-4.43653	-4.44353	-4.49955	-4.58358	-4.26148
206102_at	GINS1	0.260447	-6.73262	5.39993	4.5264	-7.14615	5.77028	3.77065	1.94377	-5.54698
228592_at	MS4A1	0.260251	4.48662	4.3933	4.99623	4.36918	-0.561269	-7.53856	-7.43579	-0.831804
203932_at	HLA-DMB	0.25976	6.04477	4.88602	6.25295	5.11844	-1.36926	-8.04424	-8.94382	-1.71706
238600_at	JAKMIP1	0.258634	-4.04786	-4.04786	-4.04786	-4.01935	26.6303	-3.99083	-4.04786	-4.04786
243386_at	CASZ1	0.257744	14.3537	-4.77064	-4.84316	12.7099	-4.84316	-4.84316	-4.84316	-4.84316
216248_s_at	NR4A2	0.256777	6.74435	-3.39088	-4.47734	6.91638	-4.14065	-3.90299	-4.1746	4.8521
235666_at	ITGA8	0.256251	-3.15637	-3.16564	-3.16564	-3.16564	-3.16564	-2.83682	0.349408	17.0401
209879_at	SELPLG	0.253827	-6.2781	-6.62045	-5.59339	-6.32134	5.3764	7.00169	4.8935	5.09891
206310_at	SPINK2	0.25345	-3.56067	13.3698	14.8396	-3.92503	-3.8367	-3.46682	-4.42741	-3.35089
203968_s_at	CDC6	0.25307	-6.80786	5.88281	4.47806	-6.64478	8.46455	3.46238	-0.121747	-6.64124
201656_at	ITGA6	0.251878	-5.77002	-3.31536	-1.92908	-4.76861	-2.90414	5.29163	6.72566	5.62104
222500_at	PPIL1	0.250524	-10.5956	3.26343	4.09771	-9.75734	4.95781	3.01513	3.03499	3.4561
209116_x_at	HBB	0.249906	6.11256	-3.63331	-3.60954	6.00363	-3.65147	-3.61689	-3.61862	4.56505
223386_at	FAM118B	0.249776	-10.794	3.72817	4.28611	-10.938	5.59639	5.04924	4.53569	0.139313
1554248_at	ZNF638	0.249735	11.133	-4.02996	-4.37076	11.3618	-3.46765	-4.34885	-3.57476	-4.38293
238488_at	IPO11 /// LRRC70	0.249732	12.6329	-3.5905	-3.96536	9.26384	-3.98294	-3.88922	-4.00637	-3.97356
228739_at	CYS1	0.248458	-4.56774	18.6166	15.6414	-4.56774	-4.56774	-4.56774	-4.56774	-4.56774
226649_at	PANK1	0.247386	-5.70949	10.2341	10.671	-5.86434	5.27127	-3.01076	-3.07712	-4.33358
204995_at	CDK5R1	0.247366	5.91359	5.29451	6.82509	4.73786	-4.92687	-4.91164	-5.28934	-5.21928
206374_at	DUSP8	0.247111	8.20098	-4.17335	-4.16753	13.1103	-4.03969	-4.07688	-2.76588	-3.7561
206126_at	CXCR5	0.246179	4.18519	4.72298	5.06589	5.57054	-1.25794	-5.60604	-5.61289	-5.10996
219494_at	RAD54B	0.245141	-4.55478	8.54283	6.81227	-4.50335	9.90691	-4.06187	-4.56764	-4.50335
204443_at	ARSA	0.244846	-5.04416	-5.05549	-4.93088	-4.19226	-4.85384	4.28146	12.4108	5.38712
202177_at	GAS6	0.243716	-5.60549	-5.61441	-5.55195	-5.60549	2.98195	7.62902	7.86102	1.67207
209585_s_at	MINPP1	0.243271	-9.11313	0.389304	2.38318	-8.52012	3.8443	4.45	3.9109	3.21007
244137_at	AREL1	0.242586	10.7486	-4.01498	-4.01498	11.7353	-4.01498	-4.01498	-4.01498	-4.01498
216260_at	DICER1	0.242212	10.5503	-3.38826	-3.94501	8.22993	-2.73991	-3.28229	-3.31103	-3.58043
204254_s_at	VDR	0.241881	-9.54194	1.56007	2.33313	-8.93056	4.18052	4.69648	3.96141	2.51954
200951_s_at	CCND2	0.241457	-4.01555	-4.55195	-4.39861	-3.19619	7.18469	5.55291	4.69189	-3.05731
226055_at	ARRDC2	0.24066	8.27171	0.216008	-0.358397	8.69264	-0.827568	-4.57742	-7.04693	-4.39852
219371_s_at	KLF2	0.238904	5.96298	-9.22002	-6.74263	5.72723	2.50662	-0.849841	-6.61177	6.0349
233086_at	FAM209A	0.236287	14.5866	-5.28971	-5.25908	14.1047	-5.22028	-5.22845	-4.68121	-5.12227
209457_at	DUSP5	0.235376	0.94923	-9.5541	-9.36423	0.0347518	1.54442	3.94686	5.58052	3.07888
239680_at	WDR76	0.23488	-4.47274	8.91066	6.62319	-4.39819	6.38173	-1.39567	-4.16097	-4.38124
204044_at	QPRT	0.233174	-5.48239	-3.44419	-3.28178	-5.71788	-3.48479	3.07642	9.99087	6.99854
204972_at	OAS2	0.2328	-6.51104	0.160877	1.08796	-8.24573	3.38822	3.81647	7.72341	-1.1704
204084_s_at	CLN5	0.232044	-8.99391	-0.643123	3.49335	-8.46893	2.76562	3.65628	5.43758	3.32319
221756_at	PIK3IP1	0.231913	10.2464	-2.95163	-0.660413	8.19406	-4.45659	-3.65368	-3.5166	-3.92393
208820_at	PTK2	0.231718	4.35298	5.45507	5.05977	4.60978	-4.13561	-4.85131	-4.96544	-3.42228
1554291_at	UHRF1BP1L	0.231704	11.2111	-4.13763	-4.13763	11.4379	-3.60465	-4.13763	-4.14897	-4.13763
219159_s_at	SLAMF7	0.231273	-5.90095	-4.29446	0.267936	-5.1348	0.0941787	3.58965	4.71958	5.85357
241924_at	MECP2	0.231149	8.57388	-3.81416	-4.16942	10.7184	-1.22717	-3.88844	-3.60423	-4.18557
230802_at	ARHGAP24	0.230612	6.96518	-1.28909	2.04652	7.04792	-3.78003	-3.71337	-3.68119	-3.44445
218862_at	ASB13	0.230575	-2.46782	9.48849	8.88879	-2.45435	-3.29797	-3.40039	-1.81826	-1.26303
209687_at	CXCL12	0.2303	-2.06952	-2.06952	-2.06952	-2.06952	-2.06952	-2.06252	-2.06952	13.6518
212561_at	DENND5A	0.230241	7.29741	3.27816	0.640787	7.76627	-5.43158	-3.96637	-7.28873	-1.51215
225734_at	FBXO22	0.229774	-8.38127	3.69008	4.40555	-8.31496	4.58442	2.92314	4.00506	-1.2929
203036_s_at	MTSS1	0.229629	9.19334	-3.74784	-3.78198	8.19997	-3.76491	-3.09242	-1.76792	-2.74422
230133_at	RC3H2	0.229623	9.19445	-2.34677	-3.32517	9.43438	-3.52184	-3.32517	-3.86796	-3.3763
212110_at	SLC39A14	0.229114	-9.66617	0.0081614	3.55189	-7.61199	5.63252	3.12956	2.07876	3.58929
209695_at	PTP4A3	0.229086	-7.0895	-5.48228	-2.49053	0.264294	4.12048	6.41712	5.72272	-3.05686
203865_s_at	ADARB1	0.229051	8.30488	1.70688	3.40911	4.38657	-2.50728	-4.87695	-6.23873	-3.16128
206571_s_at	MAP4K4	0.228937	5.45798	4.84756	2.73619	5.22279	2.11828	-2.42302	-4.54828	-11.8948
213664_at	SLC1A1	0.228596	-4.65763	6.48455	7.25687	-4.81747	4.58256	2.84887	-4.61767	-4.3318
214414_x_at	HBA1 /// HBA2	0.227336	5.46343	-2.02845	-2.66245	4.97381	-3.5812	-3.45807	-3.6501	4.00485
206729_at	TNFRSF8	0.227273	-2.67751	-2.67006	-2.52105	-2.67751	17.5404	-2.67751	-2.67751	-2.67751
204793_at	GPRASP1	0.22698	9.56038	-3.02875	-3.28038	7.65653	-3.34009	-3.27526	-3.35715	-2.1971
200699_at	KDELR2	0.226501	-10.6645	0.303076	1.74269	-7.17269	2.44922	5.44688	4.67909	3.62541
219806_s_at	SMCO4	0.226231	-8.35777	3.63522	4.48922	-7.43101	4.28426	2.96837	0.97523	1.06137
213906_at	MYBL1	0.225903	-0.369164	8.95893	7.33408	-3.30298	0.194419	-2.87574	-3.41206	-3.26889
235982_at	FCRL1	0.225361	6.79076	3.35356	3.79469	4.02275	-2.94888	-4.87664	-4.88144	-3.82514
206036_s_at	REL	0.225352	5.13668	3.44926	3.39432	6.62562	-2.2311	-4.7612	-4.91778	-5.3271
206176_at	BMP6	0.225319	-4.62179	-4.76487	-4.64823	-4.66223	-0.478901	3.55513	7.33101	6.40726
218160_at	NDUFA8	0.225271	-9.32965	3.56349	3.96112	-8.50258	4.02276	3.96709	4.00288	-0.180189
217892_s_at	LIMA1	0.225256	-6.50931	3.58262	3.086	-6.50931	4.66432	4.11042	3.59422	-4.68523
206150_at	CD27	0.224497	-11.479	2.61664	2.18757	-1.7662	-1.68992	3.5288	3.85298	3.70996
203233_at	IL4R	0.224045	6.39096	5.49695	4.01603	3.19709	-2.8767	-5.28165	-5.33079	-3.70929
205883_at	ZBTB16	0.223651	10.9993	-2.94075	-2.9451	5.5907	-2.96425	-2.94684	-3.03386	-2.9364
208967_s_at	AK2	0.223446	-8.47894	5.78333	6.57669	-8.34046	2.45697	1.18759	3.03781	0.249017
203146_s_at	GABBR1	0.223429	8.48792	-3.1364	-3.13984	7.06733	-1.86557	-3.12404	-2.87399	-2.67066
204444_at	KIF11	0.223323	-5.15811	4.72872	2.90996	-4.89598	5.06303	3.27182	-0.0693812	-4.32233
238687_x_at	ZNF770	0.223178	21.8085	-3.49347	-3.49347	-2.57036	-3.49347	-3.48468	-3.17698	-3.49347
212097_at	CAV1	0.22308	-4.47478	-4.47478	-3.11593	-4.4332	0.608153	4.57035	4.42976	5.37229
201041_s_at	DUSP1	0.222865	5.30118	1.95044	0.669755	5.03417	-5.54351	-6.63015	-5.14611	4.88825
209707_at	PIGK	0.222687	-7.65582	-0.925075	0.807327	-7.56098	2.3424	4.70733	4.74405	3.51722
1554290_at	HERC3	0.222163	11.3142	-3.81547	-3.66703	8.74123	-4.03441	-3.68311	-3.45055	-2.90133
215925_s_at	CD72	0.221817	5.00515	4.86788	6.525	2.20535	-4.58638	-4.56164	-4.45776	-2.71902
39248_at	AQP3	0.221682	-9.48142	-1.23714	-0.179428	-2.83331	4.3859	3.22038	2.90803	2.93367
214369_s_at	RASGRP2	0.221549	7.65899	0.350505	-0.0647495	6.65616	0.362924	-5.1945	-5.95826	-3.75392
222385_x_at	SEC61A1	0.221434	-6.8156	-5.49343	-0.272082	-6.42896	3.92743	6.07811	4.58679	3.26463
211269_s_at	IL2RA	0.221329	-2.44276	-2.44276	-2.44276	-2.44276	16.0742	-2.43743	-2.44276	-2.40009
202364_at	MXI1	0.221312	6.51566	-9.09563	-8.01563	4.44205	-0.597983	1.09803	1.17163	1.05963
204825_at	MELK	0.22128	-6.11968	4.35952	2.83706	-5.21289	4.86494	3.15635	0.416874	-2.86286
224461_s_at	AIFM2	0.221182	-6.71306	0.728468	0.812892	-6.0977	7.88671	4.75363	4.04071	-5.10337
1553380_at	PARP15	0.221016	7.41807	-4.64599	-4.35381	6.9157	4.10377	-2.36785	-4.37387	-4.49598
225655_at	UHRF1	0.220562	-4.2015	5.6848	4.1039	-4.34826	5.89469	1.6883	-3.06628	-3.79791
1558622_a_at	ZNF548	0.220005	11.1729	-3.85971	-3.84542	10.4243	-3.8397	-3.84542	-3.90257	-3.84542
218806_s_at	VAV3	0.219904	7.14509	2.01655	3.06948	4.54725	-2.34533	-4.24	-4.63065	-4.54519
229721_x_at	DERL3	0.219349	-5.83223	-4.85644	0.634489	-5.38279	-0.382771	4.67878	5.1095	5.18708
222532_at	SRPRB	0.219209	-7.85707	-2.25821	1.72006	-6.80338	2.58735	4.95352	4.3743	3.17581
204352_at	TRAF5	0.219008	4.67127	3.29503	2.71989	4.45451	0.62844	-5.62496	-5.61883	-3.32237
201923_at	PRDX4	0.218822	-7.66966	-7.90478	-0.780124	-4.96158	0.464033	5.93691	6.25356	6.92467
227873_at	TXNDC15	0.218796	-9.18009	0.14713	1.82641	-8.07187	2.33268	4.78433	4.75244	3.80367
210643_at	TNFSF11	0.218572	-2.75076	10.5665	9.91795	-2.75076	-2.63373	-2.75076	-2.75076	-2.75076
206641_at	TNFRSF17	0.218352	-7.30691	0.635925	1.4616	-5.69287	1.72954	3.27262	3.23077	3.08883
219288_at	C3orf14	0.218314	-4.58243	6.96951	7.32114	-3.83997	9.07699	-3.82613	-4.58243	-3.67856
219869_s_at	SLC39A8	0.217937	-5.05798	1.26767	3.35777	-7.98577	5.40408	5.72462	2.25489	-4.04019
205789_at	CD1D	0.217356	3.80628	0.376264	1.99076	6.22362	-5.12684	-5.13186	-5.1394	3.47459
205903_s_at	KCNN3	0.21676	-6.86029	0.418942	1.5758	-7.40662	-0.21173	5.55314	5.25161	2.0781
204192_at	CD37	0.21635	6.56214	3.48119	3.41499	4.23204	-4.01411	-4.22341	-4.23098	-3.84263
45633_at	GINS3	0.216314	-4.73774	6.40398	5.52158	-4.71195	6.48296	1.03862	-2.63607	-4.97627
231911_at	ERMN	0.216187	8.82791	-3.84453	-4.13668	7.4737	-3.22586	-2.29442	-1.32173	-3.07463
225133_at	KLF3	0.215565	5.45411	-7.71832	-7.77335	3.33096	0.637896	1.41573	-0.230441	1.78508
203744_at	HMGB3	0.215274	-6.21517	7.01271	2.60203	-4.57206	5.82768	3.92233	-2.00615	-4.64841
224298_s_at	UBAC2	0.215237	3.71147	7.31254	9.15225	2.49862	-1.98029	-4.60132	-7.30865	-5.49165
208002_s_at	ACOT7	0.215187	-4.09986	6.18483	4.43212	-2.90352	10.2134	-3.03645	-5.49345	-3.17366
227436_at	OTUD7B	0.215026	-5.74625	-5.27439	-4.74325	-5.45968	8.18704	7.62872	5.23734	-1.83307
233261_at	EBF1	0.214692	4.27005	4.22719	5.08741	4.29786	-3.94871	-3.80737	-3.73785	-4.52567
201427_s_at	SEPP1	0.21468	-1.76004	-1.64963	-0.916379	-1.76004	-1.76004	-1.76004	-1.68304	10.776
1564970_at	SETDB2	0.21448	-2.89673	9.52234	10.9084	-2.80331	-2.69364	-2.89267	-2.16154	-2.89673
205120_s_at	SGCB	0.214467	-6.04522	2.53588	2.78962	-2.77239	5.36937	4.14588	2.03537	-6.99342
221704_s_at	VPS37B	0.214316	3.80135	-9.40293	-7.16563	4.37187	1.1893	2.72186	0.929217	0.241246
216080_s_at	FADS3	0.214285	4.87475	4.88128	4.22868	5.05748	-3.36822	-4.42687	-5.53772	-3.88739
202872_at	ATP6V1C1	0.214219	-6.7711	3.09385	2.81786	-8.30176	3.34374	3.57945	3.1677	0.252596
216268_s_at	JAG1	0.213835	-3.13936	-3.13936	-3.13936	-3.13936	-3.13936	-3.13936	-3.13936	20.7197
201324_at	EMP1	0.213695	-1.85533	-1.87646	-1.81704	-1.87646	11.3098	-1.0472	-1.86589	-1.71008
200983_x_at	CD59	0.213621	-6.66525	-2.08847	-0.922207	-6.22257	1.3872	4.25907	5.26493	4.38516
209189_at	FOS	0.213176	3.47805	2.20922	1.79072	3.03164	-4.12634	-5.09298	-4.7908	4.30047
228486_at	SLC44A1	0.212621	-4.38756	-3.91847	-1.47951	-4.54113	-0.658489	5.16745	5.19895	3.53918
228964_at	PRDM1	0.212573	-5.96207	-5.19481	-0.13987	-3.48358	2.75389	3.77941	3.91252	3.26758
203360_s_at	GJA9 /// GJA9-MYCBP /// MYCBP	0.212568	-8.65413	2.80952	2.81912	-8.05103	5.19021	3.64982	1.40261	1.95961
232103_at	BPNT1	0.212284	-7.18648	5.88024	6.5151	-6.55315	2.32577	1.16618	-0.0607086	0.39211
207165_at	HMMR	0.21225	-5.57633	4.2313	1.69521	-5.2808	4.43731	3.40677	1.26803	-2.99619
212771_at	FAM171A1	0.212132	-4.13051	-4.14352	-3.02788	-4.17141	-4.09704	5.62018	8.46506	4.05085
235885_at	P2RY12	0.211906	-2.03867	6.80446	8.73773	-2.21308	-2.29504	-2.29504	-2.28453	-1.30739
206028_s_at	MERTK	0.211238	-2.40865	-2.40865	-2.40865	-2.40865	-2.40865	-2.38592	-2.40865	15.8744
222692_s_at	FNDC3B	0.211207	-3.86039	-3.87802	-2.25362	-3.88659	-1.91615	4.56535	4.93607	5.06703
224215_s_at	DLL1	0.211005	8.04904	-2.7717	-2.73587	7.60946	-2.83541	-2.80993	-2.83541	-2.7717
226748_at	LYSMD2	0.210363	2.97582	4.3641	5.21873	3.39571	-2.3355	-5.33412	-5.9035	-0.464671
200684_s_at	UBE2L3	0.210332	-6.68873	4.16129	3.9498	-6.35976	4.88191	2.98637	2.35347	-3.66213
223700_at	MND1	0.21	-4.14673	8.52533	4.63543	-4.14673	6.00742	-1.81692	-3.24912	-3.17652
205692_s_at	CD38	0.209853	-5.24832	2.20046	2.59913	-4.9928	-3.92782	2.63923	4.07722	3.61281
211150_s_at	DLAT	0.209489	-5.74144	3.40456	3.20886	-5.41356	5.04914	3.85872	2.33451	-5.37811
235699_at	REM2	0.209402	8.47164	-3.26352	-3.26352	8.64543	-4.4842	-3.3711	-0.776623	-3.26352
222775_s_at	MRPL35	0.209327	-7.57642	6.09162	4.73688	-5.0653	5.82987	1.6583	2.1368	-5.64605
1565657_at	CMTM6	0.209225	15.3252	-2.32282	-2.32282	-2.3174	-2.32282	-2.32282	-2.32282	-2.32282
223223_at	ARV1	0.208692	-9.14481	2.72483	3.16881	-9.01104	4.73482	2.04561	3.48478	3.17573
224832_at	DUSP16	0.208278	-3.89215	-3.95397	-3.95397	-3.94306	5.39966	5.82516	6.8689	-3.93215
219787_s_at	ECT2	0.208248	-4.22675	4.02624	2.01343	-5.13061	4.37896	3.11431	1.64458	-4.61222
206940_s_at	POU4F1	0.207881	-3.15553	25.6013	-1.97339	-3.15553	-3.12469	-3.15553	-3.15553	-3.15553
229844_at	FOXP1	0.20777	7.03225	2.03242	-1.47505	6.15741	-2.04653	-3.157	-4.55999	-3.87204
231889_at	UBR4	0.20748	11.1568	-3.96098	-3.96098	10.9718	-3.96098	-3.7099	-4.1592	-3.96098
204082_at	PBX3	0.207337	6.14386	1.88159	-0.010062	5.94262	2.12711	-0.505113	-6.98102	-8.22468
226118_at	CENPO	0.206939	-4.40589	6.10363	2.45643	-4.23984	7.5193	2.46999	-3.68068	-4.51094
219024_at	PLEKHA1	0.20677	8.88579	-2.74664	-2.73441	6.47256	-2.74664	-2.74664	-2.74664	-2.73359
208195_at	TTN	0.206608	6.96179	-2.01044	-2.92519	8.7045	-2.92945	-2.92945	-2.92945	-2.92945
202524_s_at	SPOCK2	0.206592	6.50478	-3.75032	-3.75728	7.62263	-3.2799	-0.567508	-2.6917	-1.58222
229809_at	POU6F1	0.206412	7.64312	-3.68356	-3.60626	10.5018	-3.82031	-3.14487	-1.99853	-3.3494
232081_at	ABCG1	0.206238	7.33867	-2.82176	-2.77737	6.09813	-2.89574	-2.64953	-2.8768	-0.535413
200987_x_at	PSME3	0.206202	-7.69018	4.15367	5.69803	-6.22556	6.29556	2.38243	2.55315	-5.19674
220651_s_at	MCM10	0.206174	-3.8925	4.11792	2.67284	-3.8925	6.85397	2.34836	-2.95742	-3.8925
219066_at	PPCDC	0.205942	-7.86237	1.1762	0.575454	-7.23594	3.03231	3.62892	2.74395	4.29181
202357_s_at	CFB	0.205761	-2.27601	-2.27601	-2.27601	-2.27601	-2.27601	-1.34824	14.0939	-2.27601
206337_at	CCR7	0.205557	6.64246	-3.62478	-2.44773	6.28463	1.9208	-3.69675	-4.28057	-2.01256
207339_s_at	LTB	0.204978	3.46278	4.04437	3.73467	4.05849	-1.8913	-4.68037	-4.8589	-2.31394
217975_at	WBP5	0.204951	-7.5103	2.73636	3.12672	-7.19492	1.43156	2.65288	1.43466	4.49567
228776_at	GJC1	0.20422	-2.85614	13.214	8.03007	-2.85614	-2.71453	-2.85614	-2.85614	-2.85614
209682_at	CBLB	0.204187	5.28468	3.03682	2.70356	5.31344	-2.10975	-4.86208	-5.27506	-2.94355
219737_s_at	PCDH9	0.204128	9.70822	0.514303	-2.05682	3.63034	-3.2709	-3.14814	-3.33677	-2.34874
242433_at	ZBTB11	0.204071	7.99474	-0.251195	-2.21777	7.14058	-1.90111	-2.36834	-6.33252	-2.55816
204125_at	NDUFAF1	0.203943	-8.0459	2.3829	3.34539	-7.08934	2.6797	3.00195	4.34519	0.525765
220423_at	PLA2G2D	0.203888	-3.40893	-3.40893	-3.40893	-3.40893	-3.40893	-3.31484	-3.40893	22.4049
228190_at	ATG4C	0.203676	-7.55099	2.29545	2.45485	-7.49042	2.43333	3.66384	3.06133	2.08267
200703_at	DYNLL1	0.20365	-8.90689	3.17419	3.11188	-7.36944	2.22334	2.65276	2.95181	3.41956
227336_at	DTX1	0.203542	3.00469	7.82005	6.76546	1.48179	-3.42295	-2.90459	-6.57241	-3.25493
213628_at	CLCC1	0.203479	-5.88111	-3.27617	-1.04394	-6.34457	1.28795	4.70719	5.84154	3.84509
1554661_s_at	CNST	0.203102	7.74176	-2.4926	-3.41982	7.96015	-1.34791	-3.61468	-4.92504	-1.08434
36829_at	PER1	0.202632	7.16455	-2.95477	-2.62058	7.06043	-2.79788	-2.52208	-3.11589	-1.32884
244561_at	SLC9A1	0.202348	6.77194	4.22057	1.55339	4.66276	-0.415408	-5.27599	-5.70766	-4.65482
208961_s_at	KLF6	0.202088	3.94729	-0.215496	-1.04625	4.38973	-1.91451	-5.47678	-4.28239	4.34605
218035_s_at	RBM47	0.201661	-6.03878	-6.23818	-1.64096	-0.372173	2.48925	3.6763	4.04907	2.49966
209832_s_at	CDT1	0.20142	-3.4049	8.09721	4.00785	-3.39485	6.36603	-2.44388	-3.43838	-3.36806
204558_at	RAD54L	0.201378	-3.87209	6.89274	3.63022	-3.90015	8.42427	-0.83308	-4.78219	-3.45513
234973_at	SLC38A5	0.200712	-3.93973	-3.95261	-3.93248	-3.86243	5.69995	5.78691	5.00427	-2.38089
210634_at	KLHL20	0.200658	7.91498	-2.05881	-2.31744	7.89282	-2.62964	-3.1469	-3.2171	-3.31316
204033_at	TRIP13	0.20048	-3.83437	3.69334	2.63756	-3.83248	5.67989	2.90742	-2.60343	-3.38176
212731_at	ANKRD46	0.200455	-6.67093	1.6554	3.09308	-6.7496	0.338433	2.9995	4.53754	1.74627
203971_at	SLC31A1	0.200137	-7.02451	1.72552	2.7448	-6.79848	3.84776	3.36709	2.72334	0.30855
204759_at	RCBTB2	0.200136	-6.33101	1.76261	2.10564	-7.55902	2.26781	2.93032	1.86864	3.72866
225283_at	ARRDC4	0.199968	7.55696	-0.249534	-0.443314	4.3924	-3.00328	-2.69943	-3.45595	-2.23643
234907_x_at	POLB	0.199875	6.66513	-2.68827	-2.68827	6.45464	-2.68827	-2.68827	-2.64097	-0.801035
203343_at	UGDH	0.199858	-6.74407	0.985983	1.16361	-7.32456	3.86501	4.07967	2.89752	1.50676
208650_s_at	CD24	0.199782	3.83655	3.01266	3.26284	4.81202	-3.74563	-4.23142	-4.23531	-1.4566
1566403_at	RPL18A /// SNORA68	0.199562	7.59517	-2.9072	-2.91123	7.21787	-1.88575	-3.15954	-2.06633	-3.04667
209590_at	BMP7	0.199341	-3.05703	23.2188	-0.291145	-3.05703	-3.05703	-3.05703	-3.05703	-3.05703
235333_at	B4GALT6	0.199341	-3.64791	9.00782	7.85678	-3.75173	4.73432	-3.33645	-3.78784	-3.70208
205859_at	LY86	0.199283	3.10659	4.34727	4.9524	3.43654	-1.58297	-6.33203	-5.64239	-0.425457
222714_s_at	LACTB2	0.199137	-7.30925	2.87063	2.26871	-7.27508	3.16344	2.80617	2.59181	1.91144
213610_s_at	KLHL23 /// PHOSPHO2-KLHL23	0.199076	-3.08947	7.72643	6.57787	-3.16429	3.60284	-3.07151	-3.23912	-2.48189
242473_at	TRAF4	0.198715	3.51644	0.0899819	4.83109	7.74618	1.25051	-5.8535	-4.84097	-5.75551
231377_at	CXorf65	0.198253	8.29538	-3.28204	-3.49124	6.81007	-2.93512	-3.11642	-1.81242	-1.82288
226869_at	MEGF6	0.198096	9.19405	-3.02712	-3.02712	7.75782	-3.02712	-3.02712	-3.02712	-3.02712
219753_at	STAG3	0.198062	3.30245	8.86151	7.71765	0.403882	-3.34474	-3.19145	-7.35349	-3.07997
218361_at	GOLPH3L	0.197978	-6.33854	1.38098	2.12587	-6.74574	1.88006	3.70503	3.42942	1.26428
227080_at	ZNF697	0.19771	-3.43754	-3.43046	-3.42604	-3.434	7.45833	7.33443	0.346633	-2.78266
206550_s_at	NUP155	0.197623	2.09238	3.42417	2.87666	1.03294	5.03485	-0.307271	-2.11169	-10.7819
203232_s_at	ATXN1	0.197611	-5.56937	-6.58976	-2.65041	1.52145	0.418901	4.67992	3.2557	3.08554
219000_s_at	DSCC1	0.197254	-4.02319	5.37564	4.06398	-3.60535	5.57031	0.762879	-3.44867	-2.80768
218542_at	CEP55	0.197109	-4.37539	3.97011	2.24403	-4.40277	4.48301	2.71544	0.218932	-3.61053
221530_s_at	BHLHE41	0.196985	-5.97439	-5.51518	0.145653	-1.69587	2.16264	3.73442	3.47122	2.59759
49485_at	PRDM4	0.196967	8.83649	-2.97579	-5.00469	9.05711	-0.0670426	-3.04014	-4.1695	-4.23253
219799_s_at	DHRS9	0.196804	-3.32107	4.27792	6.65647	-3.15931	-3.03126	4.43181	-0.171389	-3.4963
203796_s_at	BCL7A	0.196796	7.1684	6.10791	4.67131	1.19454	-3.62605	-3.27089	-5.84081	-4.24858
234994_at	TMEM200A	0.196531	-5.39227	2.10822	2.39144	-5.08505	3.04668	4.02979	2.44184	-2.64073
1552312_a_at	MFAP3	0.196446	-4.94543	3.30322	3.8563	-5.20381	4.11064	4.26889	1.94674	-5.90465
218927_s_at	CHST12	0.196278	-5.78039	-5.38299	-0.346301	-4.17913	1.46603	3.61463	4.80247	4.65982
218284_at	SMAD3	0.196174	5.87609	-0.147316	1.00425	6.0105	1.93534	-5.2216	-5.57567	-3.71021
225669_at	IFNAR1	0.196148	-5.85604	0.380784	0.0466422	-7.33208	3.26167	4.01421	4.07523	1.49507
1553134_s_at	C9orf72	0.195932	7.33363	-2.52497	-2.51773	6.66422	-2.52497	-2.52497	-2.52497	-2.38877
1556066_at	KDM6B	0.195759	7.16491	-2.70365	-1.04154	7.28347	-2.98561	-2.69084	-3.03367	-2.7421
223382_s_at	ZNRF1	0.195543	-6.79608	0.154134	1.47158	-5.87265	4.51352	6.25597	1.66165	-1.06297
207190_at	ZZEF1	0.195481	7.87895	-3.38295	-3.12089	7.61975	-2.59963	-1.13591	-3.35055	-3.20952
222805_at	MANEA	0.195347	-6.58597	-0.454427	0.942042	-5.86498	1.81499	2.87557	3.94107	3.42923
201287_s_at	SDC1	0.194997	-3.36573	-3.22824	0.402736	-3.36573	-3.34104	1.07	4.36314	6.89977
1554999_at	RASGEF1B	0.194979	7.17384	-2.24209	-2.29858	5.49709	-2.36242	-2.37824	-2.4031	-1.89465
214060_at	SSBP1	0.19496	8.08905	-4.06867	-3.77842	7.09659	-2.31126	-2.90674	-0.816938	-2.87303
212813_at	JAM3	0.194771	4.31853	-6.03516	-4.97915	6.74288	0.584325	1.63552	-1.74371	-2.7261
210102_at	VWA5A	0.194745	-3.36243	-3.57018	-3.15062	-2.67029	3.2557	6.08443	4.61914	-2.54992
1554309_at	EIF4G3	0.194656	6.69734	-2.23782	-2.34279	5.63707	-1.42162	-2.4504	-2.92279	-1.87512
203022_at	RNASEH2A	0.194611	-5.53924	5.76396	4.43101	-5.34639	4.52885	1.4205	-1.61127	-1.60843
226456_at	RMI2	0.194444	-2.67386	5.90577	5.05196	-3.22144	3.83229	-0.727737	-2.77116	-3.20427
213113_s_at	SLC43A3	0.193946	-3.65847	3.78504	3.37285	-3.13431	6.95034	0.876911	-3.12938	-3.6314
209198_s_at	SYT11	0.193622	-1.58115	5.68527	6.45324	-2.27623	4.32049	-3.48936	-3.53622	-3.14833
206100_at	CPM	0.193513	-2.16501	7.63648	7.37569	-2.33092	-2.346	-2.346	-2.346	-0.475815
226878_at	HLA-DOA	0.193276	4.17299	3.54396	4.64706	2.97533	0.388297	-4.4207	-5.2953	-4.37343
235310_at	GCSAM	0.193198	-3.23998	8.30476	6.23456	-4.18188	0.561788	-1.91391	0.214621	-3.07209
236948_x_at	SRSF11	0.192989	8.85321	-2.43238	-2.29277	5.54317	-2.64391	-2.81991	-2.27839	-2.87406
214156_at	MYRIP	0.192961	-3.71471	6.39931	6.61856	-3.55526	-2.09094	3.24279	-0.980081	-3.31608
224753_at	CDCA5	0.192864	-4.12816	4.27369	2.97194	-4.1084	4.96384	2.2151	-1.13043	-3.60845
202223_at	STT3A	0.192748	-6.84666	0.686904	1.8769	-5.5257	3.09012	4.57445	3.72948	-1.07273
219836_at	ZBED2	0.192671	-2.56441	-0.533632	6.51635	-2.56441	8.03589	-2.56441	-2.56441	-2.56441
226980_at	DEPDC1B	0.192628	-3.81139	4.5433	2.94957	-3.87691	4.65486	2.19166	-2.14683	-3.00567
224428_s_at	CDCA7	0.192585	-3.46006	4.95261	4.37699	0.617297	3.82049	-1.87251	-3.54279	-3.0261
225798_at	JAZF1	0.192539	5.02159	2.82864	3.62064	3.45402	-3.70419	-4.93413	-3.24159	-1.75514
219493_at	SHCBP1	0.192313	-5.38414	3.34702	2.5735	-2.62693	3.61798	3.21337	0.932175	-4.48888
230110_at	MCOLN2	0.192288	-0.03666	4.50256	4.56809	3.9853	0.616815	-4.00806	-3.97436	-3.83955
1556732_at	EML4	0.192257	6.84473	-2.5969	-2.5969	7.67791	-2.59023	-2.58357	-2.5969	-2.5969
219820_at	SLC6A16	0.191974	6.97663	0.704747	0.334725	5.99607	-4.04388	-2.43736	-3.76944	-3.5536
223751_x_at	TLR10	0.191914	-2.20135	7.10662	8.58512	-0.533697	-0.805463	-3.10621	-3.974	-1.93267
1553873_at	KLHL34	0.191912	-2.63042	9.00868	8.88267	-1.66502	-2.03334	-2.66143	-2.66143	-2.66143
225106_s_at	OGFOD1	0.191641	-5.96363	3.57008	3.89027	-5.00827	5.73263	2.23309	1.83503	-4.79712
204982_at	GIT2	0.191521	4.49891	2.89497	2.16857	4.54258	1.52616	-1.72876	-5.10796	-7.78176
225036_at	TOMM5	0.191442	-9.67596	3.15828	3.85698	-4.82665	3.34995	1.89969	1.45781	2.18294
38521_at	CD22	0.191355	4.25364	4.16083	4.28103	2.80671	-1.86955	-4.03212	-3.63628	-4.27588
205613_at	SYT17	0.191279	2.8497	8.24155	7.01896	-1.84505	-3.27481	-3.11121	-4.15685	-2.67018
219017_at	ETNK1	0.191262	-5.82936	1.19543	2.80131	-6.77266	1.71955	3.0776	3.80341	0.804073
202746_at	ITM2A	0.191259	-0.059623	-7.1957	-6.39223	-0.0185947	1.46982	3.8563	2.75537	2.86706
228044_at	SERP2	0.191235	-4.35013	18.3202	14.3058	-4.35013	-4.35013	-4.35013	-4.35013	-4.35013
223596_at	SLC12A6	0.191223	4.02741	-7.02598	-6.86239	1.61388	3.23609	3.38218	2.00041	-3.14927
213397_x_at	RNASE4	0.191032	-4.67091	-4.67635	-2.15935	-3.49233	2.3245	3.64008	3.50743	4.15979
231833_at	RBM33	0.190644	7.98583	-1.96823	-2.70436	8.63549	-2.39939	-3.20796	-4.79238	-2.48352
220369_at	SMEK1	0.190354	9.10332	-2.28499	-2.52082	4.87177	-2.06178	-2.56041	-2.95122	-2.55704
1554572_a_at	SUV39H2	0.190235	-5.36108	3.51998	3.19867	-5.02458	4.64983	2.31302	0.84316	-2.79526
229097_at	DIAPH3	0.19023	-4.08076	3.84294	1.7646	-3.87265	5.42591	3.24296	-1.12072	-4.08076
203957_at	E2F6	0.189999	-6.62098	1.79818	2.99277	-6.39632	2.75469	3.2845	4.96448	-1.81914
203857_s_at	PDIA5	0.189991	-6.01045	-4.0351	-0.286756	-5.50293	2.21269	5.01898	3.77174	3.96745
223125_s_at	C1orf21	0.189935	-3.02947	11.2897	10.1283	-3.02947	-1.98704	-3.02947	-3.02947	-3.02947
202417_at	KEAP1	0.189879	-7.09461	2.51498	1.84802	-4.25824	3.52304	2.71098	3.04329	-1.41486
44790_s_at	KIAA0226L	0.18949	3.72371	3.02183	1.65491	3.17694	0.353986	-1.46971	-6.69055	-2.83577
241661_at	JMJD1C	0.189159	12.1884	-1.87559	-1.89138	-1.64296	-1.89138	-1.89138	-1.8577	-1.89138
209003_at	SLC25A11	0.189143	-6.25808	3.03209	3.36871	-5.6364	3.32502	3.24194	2.75777	-2.5509
231093_at	FCRL3	0.189085	3.65273	3.54535	4.30734	2.12595	-3.7711	-3.70357	-4.69017	0.104
205863_at	S100A12	0.188684	-1.70964	-1.70964	-1.70964	-1.70964	-1.70964	-1.70964	-1.70964	11.2836
1553244_at	FANCB	0.188582	-3.05066	6.21742	3.97396	-3.09676	6.46097	-1.96581	-3.21969	-3.28115
229414_at	PITPNC1	0.188338	-3.02255	8.72947	9.92798	-3.29776	-2.02379	-2.13033	-2.481	-1.97053
205512_s_at	AIFM1	0.188241	-5.92205	2.8115	2.55438	-3.96001	4.25995	2.80162	2.8148	-4.28702
212330_at	TFDP1	0.188183	-2.45297	5.1597	3.75319	-0.666645	5.72121	1.42178	-1.11323	-10.0405
204170_s_at	CKS2	0.187924	-6.83428	5.01404	4.03131	-2.47544	3.5387	2.5568	1.41235	-5.43441
209993_at	ABCB1	0.187862	12.8649	-2.3558	-2.3558	-1.50941	-0.95156	-1.92299	-2.3558	-2.3558
200604_s_at	PRKAR1A	0.187782	-4.95437	4.1254	3.84111	-4.96844	2.31179	2.81121	2.03512	-3.60852
212658_at	LHFPL2	0.187605	1.67991	5.41682	6.04108	2.17701	-3.82285	-3.1061	-3.68875	-2.40554
204618_s_at	GABPB1	0.187512	4.59214	0.529457	0.106422	3.6048	1.4252	-0.16758	-0.356975	-9.60629
212335_at	GNS	0.187353	-5.64526	-3.20358	0.0149675	-5.04036	1.54127	3.51389	4.82272	3.35865
201619_at	PRDX3	0.186905	-7.75135	3.16318	2.80435	-5.84441	3.99448	2.94532	2.27208	-0.390131
220448_at	KCNK12	0.18685	-2.84925	8.46918	9.75524	-2.80881	-2.94809	-2.79534	-3.41983	0.241782
213365_at	ERI2	0.186822	-5.28534	4.47504	2.52061	-5.30026	4.13822	2.42553	1.06332	-2.63799
242701_at	TBRG1	0.186668	9.65524	-2.3979	-2.41381	2.88544	-2.37643	-2.35734	-1.58429	-2.37325
217977_at	MSRB1	0.186593	-6.86181	2.2088	2.86376	-5.71276	5.14041	2.70749	1.34088	-0.672256
217576_x_at	SOS2	0.186346	9.09321	-2.73668	-2.59081	5.40402	-2.87785	-2.53528	-2.70468	-2.11742
201609_x_at	ICMT	0.186254	-5.01928	2.51288	2.25612	-4.54979	4.6775	2.72505	1.92376	-3.57244
205124_at	MEF2B /// MEF2BNB /// MEF2BNB-MEF2B	0.186158	-3.41422	7.20227	7.73344	-3.35548	-3.53513	-0.121826	1.76102	-3.28293
1557366_at	CCDC144A /// CCDC144B /// CCDC144CP	0.186144	-2.32363	7.81552	9.019	-2.32363	-2.31277	-2.32363	-1.88205	-2.30191
218009_s_at	PRC1	0.186012	-2.16081	4.24967	1.11626	-0.309372	4.00979	2.44438	6.84e-05	-8.2768
228284_at	TLE1	0.185825	4.89492	-5.83609	-5.29528	4.24175	-0.68113	-0.767238	-0.483711	1.7005
223569_at	PPAPDC1B	0.185751	2.22854	-8.66181	-3.88749	-1.7571	-0.441263	3.47899	2.7734	3.75687
1554408_a_at	TK1	0.185722	-3.15134	5.57684	4.09166	-2.97216	4.55774	-0.0327265	-3.08095	-3.05535
1569190_at	SCLT1	0.185516	-5.27476	3.37645	1.59061	-5.21624	4.40578	2.05794	4.89807	-4.84444
227686_at	OXNAD1	0.185496	-6.97273	0.654016	0.483053	-6.6524	5.54176	2.75596	2.96832	1.44944
203428_s_at	ASF1A	0.18546	-5.99127	2.82198	2.15176	-3.69177	3.61502	2.6683	2.8388	-3.41807
205552_s_at	OAS1	0.185451	-5.26817	1.12053	0.800819	-5.70409	2.1425	1.90675	5.37856	0.00737462
203252_at	CDK2AP2	0.185122	-6.77817	2.81678	2.50444	-7.30568	2.1062	2.14091	1.70016	3.87961
219294_at	CENPQ	0.18476	-5.04089	5.05754	4.21763	-4.83727	5.96448	0.908049	-0.646208	-3.7683
227613_at	ZNF331	0.184722	5.89626	-4.63989	-3.84539	7.23669	-1.3911	-1.57045	-1.60506	-1.77812
213599_at	OIP5	0.184683	-3.7366	4.74257	3.50925	-3.7366	4.11105	1.78707	-1.32346	-3.70292
226344_at	ZMAT1	0.184607	6.29197	-1.96359	-3.3455	5.28941	-3.62256	-3.62798	-1.84775	1.76418
219118_at	FKBP11	0.184558	-4.61744	-7.00035	-0.456004	-2.68211	0.0538329	4.35947	4.09785	4.75347
205034_at	CCNE2	0.184421	-3.63185	4.1683	3.306	-3.98098	4.86498	1.94577	-1.6107	-3.56665
232682_at	MREG	0.184418	-5.69562	1.44516	2.78445	-4.61158	7.59434	3.66996	1.00608	-5.34688
226372_at	CHST11	0.184371	-6.31508	0.253112	0.227395	-6.63398	2.87799	5.11025	4.06099	0.515429
202445_s_at	NOTCH2	0.18436	7.74666	-2.74778	-2.71605	7.68744	-2.605	-2.49925	-3.82758	-2.13121
222659_at	IPO11 /// IPO11-LRRC70	0.184249	-5.48919	3.21066	3.26244	-5.22405	6.76102	2.40696	1.89739	-5.53061
203755_at	BUB1B	0.183853	-4.4403	3.70426	2.12292	-2.93735	4.24366	2.3645	0.573861	-4.46612
231855_at	KIAA1524	0.183763	-3.73331	4.78579	3.01571	-3.57222	5.64127	1.77244	-2.61606	-3.73331
205780_at	BIK	0.183727	-5.07101	5.0322	5.89517	-6.04096	0.43205	2.20935	0.283704	-0.555021
207469_s_at	PIR	0.183565	-3.29333	-3.00288	-2.05508	-3.19566	6.38394	2.93971	4.15547	-2.94377
219259_at	SEMA4A	0.183333	-4.58474	1.4807	2.41243	-7.67727	1.79062	3.06199	2.73952	1.55537
203749_s_at	RARA	0.183189	6.18466	-6.93287	-5.4877	5.8263	0.830564	0.557526	1.49183	-4.95442
226175_at	TTC9C	0.183166	-6.8995	3.52946	4.0005	-7.05094	2.00715	2.25016	2.35933	1.30984
208955_at	DUT	0.18306	-0.738811	5.18598	3.67633	-1.23119	5.12327	-1.86524	-4.19939	-4.17849
205394_at	CHEK1	0.182975	-3.53813	4.03812	3.29456	-2.96393	4.77838	1.66907	-2.10076	-3.71077
217504_at	ABCA6	0.182967	-2.74104	6.52301	13.9891	-2.70447	-2.74104	-2.74104	-2.74104	-2.74104
238923_at	SPOP	0.182919	-5.20339	4.09412	4.03404	-5.25145	3.50278	4.06236	1.08936	-4.70217
209185_s_at	IRS2	0.182825	5.68908	-0.749751	-2.57322	5.10847	-2.55371	-2.01665	-3.17786	-0.390954
226101_at	PRKCE	0.18281	4.78063	2.45372	2.37897	6.05858	-3.80933	-3.83766	-2.93428	-4.12409
232080_at	HECW2	0.182749	-2.69161	7.8737	8.32346	-2.73792	-2.31756	-0.3689	-2.10025	-2.74149
218676_s_at	PCTP	0.182506	-6.88665	2.9089	3.36863	-6.75043	2.12397	3.11152	2.89358	0.485982
205861_at	SPIB	0.182469	0.315436	5.07646	5.46168	2.5556	-2.84386	-2.96641	-3.55934	-1.93194
219562_at	RAB26	0.182453	-2.99638	-2.99638	-2.99638	-2.98673	-2.99638	-2.33085	-2.86134	18.9659
201000_at	AARS	0.182272	-7.30837	0.428594	0.729356	-7.70788	4.31807	4.00029	4.64948	1.12205
219888_at	SPAG4	0.182254	-2.68158	-3.05431	-2.61538	-1.42668	-2.76793	-0.560342	3.45188	8.52041
203192_at	ABCB6	0.182188	-3.59867	-2.30751	-1.98876	-4.47665	4.60016	4.22895	5.94619	-3.26297
209464_at	AURKB	0.182058	-3.75694	5.36674	3.45889	-3.57423	4.26437	1.40566	-1.90981	-3.48956
208658_at	PDIA4	0.181939	-6.05983	0.510508	1.88346	-5.21979	1.68769	3.15624	2.3284	2.19212
218189_s_at	NANS	0.181675	-10.3518	4.1199	4.41973	-7.91626	2.25635	4.206	2.92674	2.04724
214331_at	TSFM	0.181579	-5.40809	4.47479	4.4832	-5.12882	3.94233	2.57291	1.09582	-4.24055
205239_at	AREG /// AREGB	0.181573	5.2272	-2.95984	-2.61615	4.00784	-3.34178	-2.43085	-3.11226	4.11065
60471_at	RIN3	0.181517	6.70266	-2.95453	-2.95453	9.59586	-2.70767	-2.95453	-2.95453	-2.95453
230448_at	SLC38A10	0.181453	-5.70884	-2.07801	-0.0296219	-5.02037	2.16536	4.76217	3.80146	1.68631
211538_s_at	HSPA2	0.181439	-3.11226	7.85103	4.9353	-2.2203	3.49621	-2.99885	-2.40727	-2.98659
203038_at	PTPRK	0.181395	7.42703	-2.15056	-2.14753	4.46087	-2.01716	-2.15056	-2.15056	-2.13115
223556_at	HELLS	0.181172	-3.78047	4.4909	3.81239	-1.47677	5.09669	0.647723	-1.4508	-5.67901
212338_at	MYO1D	0.181098	-5.52351	-2.20893	-2.24187	-4.10306	2.82432	3.5046	3.64113	3.21716
226550_at	SLC9A7	0.180985	4.28776	3.2395	2.28369	3.31837	-0.323112	-3.79537	-5.14917	-2.75703
202411_at	IFI27	0.180938	-1.68696	-1.68696	-1.68696	-1.68696	-1.68431	-0.907364	9.56944	-0.904713
206105_at	AFF2	0.180887	-2.66018	13.0113	6.91845	-2.66018	-2.66018	-2.66018	-2.66018	-2.6429
202064_s_at	SEL1L	0.180759	-4.35298	-3.86664	-1.11369	-4.61	1.92636	3.7255	4.07449	3.22089
213385_at	CHN2	0.180736	-2.24475	15.5601	-0.870109	-2.05856	-1.2905	-2.24475	-2.24475	-1.66871
202330_s_at	UNG	0.180676	-4.84648	5.77896	4.58938	-2.4429	5.17044	-0.612773	-1.7139	-3.84906
221521_s_at	GINS2	0.180641	-4.49727	4.59841	3.40625	-2.32243	4.69473	1.13246	-2.0361	-3.37511
218585_s_at	DTL	0.180502	-3.70846	3.3686	2.68685	-3.71775	4.22157	2.27392	-0.699449	-3.21419
221922_at	GPSM2	0.180393	-3.86985	5.52748	2.6499	-4.21683	4.11955	1.4705	-0.698113	-3.34716
205101_at	CIITA	0.180364	5.13971	1.85313	2.64876	4.41305	-1.81136	-5.02037	-4.36796	-1.95458
221011_s_at	LBH	0.180318	3.66059	4.05949	4.10876	1.93431	-0.57419	-3.12419	-4.4106	-4.02053
223307_at	CDCA3	0.180304	-4.17019	4.27976	2.53561	-3.86507	3.62924	2.48247	-0.649306	-2.87943
225387_at	TSPAN5	0.180209	-3.2333	-3.71618	-3.29931	-3.15688	4.56217	2.5473	7.5011	-2.608
225524_at	ANTXR2	0.180186	2.22804	-6.89203	-6.36079	2.07609	3.3938	2.11883	1.28547	-0.499966
40148_at	APBB2	0.18015	8.76045	4.57456	-1.56731	-1.94828	-1.64798	-2.239	-3.14311	-2.18788
226058_at	B3GNT9	0.18008	-4.06699	-4.40952	-3.45246	-4.86287	-2.7674	4.27962	6.54131	7.16592
207375_s_at	IL15RA	0.180078	-5.67829	-5.41276	-4.475	-2.40502	3.71903	3.78615	5.72089	2.76745
210432_s_at	SCN3A	0.180042	3.68208	-4.05932	-4.04999	-1.47543	2.75283	3.81643	1.77134	-4.05979
202136_at	ZMYND11	0.179969	1.08836	-8.67371	-5.14165	2.55093	1.74436	2.89775	2.36542	0.405474
239169_at	RDM1	0.179888	-2.65708	20.434	-0.780501	-2.65708	-2.43738	-2.65708	-2.65708	-2.65708
216944_s_at	ITPR1	0.179854	5.12245	1.20317	0.126371	3.60824	0.122359	-4.48179	1.18177	-6.61666
207819_s_at	ABCB4	0.179731	7.04167	0.0352404	2.43159	3.0845	-2.05676	-2.6898	-3.77393	-3.57914
225589_at	SH3RF1	0.179624	-4.4659	4.89506	5.42641	-4.16415	2.91003	2.1071	-1.96003	-2.68424
242260_at	MATR3	0.179244	2.80903	2.46432	1.79549	3.8674	3.79684	-3.15021	-4.85537	-5.87553
1568733_at	C10orf76	0.17923	6.15653	-3.13241	-3.09619	10.9329	-1.8195	-2.43393	-4.45692	-3.39616
222388_s_at	VPS35	0.179217	-7.63872	2.17519	2.66853	-6.15331	3.57	2.73042	2.21376	1.40288
217949_s_at	VKORC1	0.179175	-7.04273	0.74457	1.93316	-5.45212	1.36686	2.73356	2.98364	3.26861
220565_at	CCR10	0.17903	-4.17206	-5.36797	-0.541536	-3.27402	3.91257	2.79668	3.89923	1.5652
202641_at	ARL3	0.178962	-9.99899	4.73968	3.34852	-5.72163	3.77677	2.79205	2.13557	0.545669
201397_at	PHGDH	0.178818	-6.39891	3.94086	2.46334	-5.23684	4.32465	2.08595	0.676079	-0.574292
220658_s_at	ARNTL2	0.178733	-2.21937	-0.733414	-1.51147	-2.21937	12.6224	-1.94897	-2.21937	-2.21937
207691_x_at	ENTPD1	0.178724	-3.30598	-3.15701	0.458783	-3.0375	2.99027	4.10922	4.17331	-2.77075
218138_at	MKKS	0.178405	-7.18796	1.74399	1.96526	-6.2162	3.9386	2.46108	3.86273	0.174352
211744_s_at	CD58	0.178276	-8.12944	0.740773	2.58537	-1.69571	4.62653	3.0159	1.48741	-1.96562
203275_at	IRF2	0.17807	-5.78204	1.61977	2.31336	-6.7993	3.3733	4.18427	3.52625	-1.64898
218400_at	OAS3	0.178025	-1.86869	-1.76514	-1.77623	-1.91307	-0.637847	-1.62903	9.78292	-0.901177
210052_s_at	TPX2	0.177958	-3.66476	4.17552	2.17494	-3.66141	4.37957	1.97971	-1.30856	-2.80491
225113_at	AGPS	0.177646	-4.43615	3.314	3.29625	-4.86778	4.71324	1.93889	1.64073	-4.27713
224910_at	CARHSP1	0.177636	3.10815	7.51893	3.74181	3.47095	1.50784	-5.49971	-5.86251	-5.7333
202095_s_at	BIRC5	0.1774	-3.39496	4.21355	2.85817	-3.24342	3.4566	2.25165	-1.72363	-3.00361
218773_s_at	MSRB2	0.177362	-6.64233	2.44337	2.32404	-5.69864	1.78538	2.08267	2.64451	2.01448
213427_at	RPP40	0.177335	-5.49286	2.17489	3.49847	-4.80219	4.33774	1.81812	1.58228	-1.98176
205449_at	SAC3D1	0.177329	-6.74757	3.8667	2.29429	-3.52614	2.59416	1.69103	1.16085	-0.101114
218663_at	NCAPG	0.177312	-3.52085	3.60581	2.15789	-3.44855	4.44622	2.2347	-0.878849	-3.44362
223161_at	KIAA1147	0.177231	7.38536	-1.25511	0.420658	6.0857	-3.42896	-3.36566	-2.85548	-3.15339
209849_s_at	RAD51C	0.177169	-4.94049	3.3681	2.87849	-5.47699	4.13724	1.60193	1.33369	-1.65266
200825_s_at	HYOU1	0.177144	-7.41618	-2.9035	0.313977	-4.27344	4.06467	4.69176	2.94903	2.05579
221841_s_at	KLF4	0.177144	4.0757	1.39717	-1.30314	2.73099	-3.26017	-3.32219	-3.2628	2.96325
227545_at	BARD1	0.177132	-1.99612	4.17657	3.28367	-5.12814	3.57283	1.52603	1.82549	-5.76828
212646_at	RFTN1	0.177114	0.667967	4.83411	4.81341	-1.25652	2.41359	1.11183	-2.32311	-8.33177
203560_at	GGH	0.177098	-6.40158	1.43661	1.33261	-4.20466	3.4542	3.95115	1.24604	-0.260546
203355_s_at	PSD3	0.17697	6.49012	-0.390253	-2.56663	6.19035	-2.5636	-2.56057	-2.66958	-2.52121
210385_s_at	ERAP1	0.176947	-4.79928	-0.917704	0.248447	-5.1814	2.01165	4.0157	3.70879	0.779948
219256_s_at	SH3TC1	0.17693	3.68036	4.00513	1.67374	4.93956	-3.30634	-3.80752	-3.54321	-2.50593
214917_at	PRKAA1	0.176887	8.41626	-2.60397	-2.84903	6.38759	-2.44308	-2.9332	-2.99287	-2.0723
202655_at	MANF	0.176686	-7.50759	-2.09804	1.11603	-8.19583	3.99975	4.42921	3.93918	4.12088
241495_at	CCNL1	0.176504	8.61043	-1.82662	-1.64327	1.12504	-1.8761	-1.79461	-1.66422	-1.62464
223086_x_at	MRPL51	0.176444	-8.35383	4.64922	3.96594	-9.05328	2.99611	3.21946	2.05567	2.24375
206978_at	CCR2	0.176115	-3.16182	-2.90229	-2.95068	-3.08089	2.54432	0.0422749	2.91382	5.42467
218418_s_at	KANK2	0.176051	-1.65293	11.6824	0.540651	-2.40195	-0.818297	-0.925301	-2.20578	-1.7742
223490_s_at	EXOSC3	0.175923	-4.40132	4.19447	4.0734	-3.53673	4.07694	0.859502	0.379956	-3.99265
228372_at	C10orf128	0.175877	-4.08513	-4.20445	-3.34758	3.31258	4.27882	2.84935	2.56158	-2.87557
219148_at	PBK	0.175721	-3.20727	3.93261	2.60668	-3.18833	4.10427	2.10906	-1.96185	-3.08731
204683_at	ICAM2	0.175708	-4.98197	-1.50502	2.07221	-5.58067	-0.880876	1.70551	3.67822	5.60604
205786_s_at	ITGAM	0.175699	3.08856	-3.41493	-3.25653	5.80535	1.23001	-2.37382	-3.44517	1.03225
223527_s_at	CDADC1	0.175664	4.32225	2.309	0.896515	4.22881	2.16155	-3.09129	-4.85198	-5.33375
218115_at	ASF1B	0.17552	-2.98043	4.97851	3.84595	-2.98043	4.73002	0.105101	-2.95339	-2.98043
200660_at	S100A11	0.175483	-5.41682	-1.92228	0.511641	-5.46615	2.46458	1.88131	2.16279	5.50281
217755_at	HN1	0.175445	-7.84	3.84532	2.75174	-2.15615	3.80353	1.69716	0.610544	-1.39273
218029_at	FAM65A	0.175411	6.4207	-2.64984	-2.64984	7.34611	-2.64984	-2.64984	-2.56171	-1.66567
227829_at	GYLTL1B	0.17538	8.61746	-3.2065	-2.14894	7.6676	-3.2065	-3.18574	-2.40197	-3.2065
230560_at	STXBP6	0.175149	-2.34792	7.34963	7.02018	-2.27764	-2.24542	-0.450287	-2.03165	-2.14293
216829_at	IGK /// IGKC	0.174822	-2.81625	-2.84634	0.391401	-3.98514	-2.36966	2.19133	4.34465	4.59901
205467_at	CASP10	0.174626	-3.50759	-3.74814	-3.52973	-2.20309	2.89043	4.70954	4.75023	-0.817216
1555292_at	STRIP2	0.174614	-2.14567	-2.14567	-2.13756	-2.14567	14.155	-2.14567	-2.14567	-2.14567
209891_at	SPC25	0.174517	-3.5503	4.17842	3.01761	-3.46447	3.76044	1.99069	-1.50247	-2.99071
244370_at	KIAA2022	0.174263	-1.79992	-1.79992	-1.79992	11.421	-1.79992	-1.79992	-1.79992	-1.34146
227813_at	THAP6	0.173986	-6.46443	2.02696	2.50619	-5.64698	2.74303	3.14542	3.52563	-0.929184
203685_at	BCL2	0.173901	1.5768	-8.93474	-5.00784	2.53182	0.913935	0.200809	2.45014	3.48056
228361_at	E2F2	0.173887	-4.63784	3.92386	1.19341	-4.04309	5.58375	2.06121	0.490526	-3.54837
235421_at	MAP3K8	0.173789	4.99958	3.42891	3.43786	4.42322	-4.94532	-4.01813	-1.78071	-4.17206
209674_at	CRY1	0.173787	3.18279	-6.205	-5.9951	1.90188	2.3066	2.06334	1.19792	-0.892446
205945_at	IL6R	0.173726	-5.2556	-3.75709	-0.100959	-3.052	3.59019	3.30794	3.06333	1.43258
210983_s_at	MCM7	0.17367	0.818328	4.0146	2.7818	-0.311885	4.06019	-0.242297	-2.97784	-6.78362
219120_at	C2orf44	0.173598	-3.75907	5.43136	5.77643	-4.00829	5.59239	-1.03683	-1.70781	-4.04663
201694_s_at	EGR1	0.173517	-1.87642	3.42459	3.31804	2.25248	-2.16931	-4.10808	-4.0578	4.56501
243957_at	LOC100128108	0.173432	8.42961	-2.44473	-2.47032	7.26757	-1.44521	-2.56631	-5.01838	-2.73524
396_f_at	EPOR	0.173404	-2.66151	-2.70075	-1.9302	-3.14602	-2.33623	1.46251	4.70622	5.67979
230974_at	DDX19B	0.173351	5.76495	0.701385	-1.6708	5.78816	-0.592798	-3.16375	-3.49455	-3.52647
207828_s_at	CENPF	0.17331	-3.0398	4.70131	-0.33185	-3.01057	4.91643	2.30394	-1.95461	-2.71096
202468_s_at	CTNNAL1	0.173291	-4.87121	3.26534	1.45855	-4.48137	5.47714	2.27493	0.0776739	-2.25627
218377_s_at	RWDD2B	0.173097	-6.05176	3.38958	3.58971	-5.5997	3.40998	2.67854	1.47934	-1.49983
235940_at	C9orf64	0.173089	-4.3059	3.00681	2.36446	-5.5821	3.17297	2.22378	2.00294	-1.80869
210053_at	TAF5	0.172941	1.10002	2.63657	-0.0400491	-0.619426	4.75783	2.36023	2.22139	-11.8973
214146_s_at	PPBP	0.172787	3.73635	-2.4591	-2.4591	4.04169	-2.4591	-2.4591	-2.4591	3.53384
232792_at	TRIM69	0.17261	-3.24651	-3.22717	-3.20783	-2.05771	-1.29697	3.42214	6.93955	1.3875
226382_at	CAMK1D /// LOC283070	0.172541	3.50977	-6.47904	-5.40528	4.02109	0.403251	0.896385	0.68277	-0.00580088
212599_at	AUTS2	0.172495	5.32449	0.904212	-0.46391	5.6449	-3.08032	-2.70353	-2.02427	-3.51351
242352_at	NIPBL	0.17249	8.00743	-1.90315	-1.85699	2.89449	-2.79223	-1.17598	-0.142026	-3.78357
209392_at	ENPP2	0.172457	-2.83283	-2.82447	-2.67717	-2.66222	2.544	3.84732	4.89384	-1.3888
201240_s_at	SPCS2	0.172453	-7.26313	1.33368	2.24538	-8.82912	2.93721	3.95617	3.92399	2.41164
231442_at	ZPBP2	0.172225	-2.41599	8.81046	7.99492	-2.41169	-1.28712	-2.36877	-2.58768	-2.37306
202580_x_at	FOXM1	0.172041	-3.16599	3.99117	1.80599	-3.27753	4.37517	2.44783	-1.55864	-3.45856
1569431_at	PAFAH1B2	0.171969	6.10222	-2.52343	-2.52343	8.02901	-2.52343	-2.52343	-2.52343	-2.52343
205909_at	POLE2	0.171885	-2.74508	3.83489	3.55153	-2.81428	5.53267	0.566976	-3.09585	-3.35356
1559413_at	TCP11L2	0.171837	5.8962	-0.347603	-0.827145	4.70395	-4.39758	-2.41509	-1.52837	-1.31932
226423_at	PAQR8	0.171808	-2.14961	7.2353	8.23173	-2.16437	-1.20116	-2.22711	-3.44497	-1.1864
219383_at	PRR5L	0.171668	-2.01149	-2.33931	-2.33931	-2.33931	12.4617	0.113874	-2.14262	-2.33931
225777_at	SAPCD2	0.171651	-3.48605	5.05596	2.21898	-3.2997	4.74419	1.76745	-2.29153	-3.25431
222037_at	MCM4	0.171455	-2.78394	4.26455	3.30482	-2.77156	4.46048	0.49595	-2.66895	-2.78748
202857_at	CNPY2	0.1712	-7.88149	-1.23736	0.391569	-5.19585	2.45174	3.88854	3.59617	3.81753
210220_at	FZD2	0.171149	-2.6092	-2.10844	-2.21861	-2.6092	-2.65727	-2.35281	-2.06438	15.7545
236641_at	KIF14	0.171097	-3.11626	3.9858	0.761014	-3.1012	4.62825	2.40812	-1.64231	-2.97405
219716_at	APOL6	0.171041	-3.43803	-2.63689	-2.12729	-2.9782	2.21262	2.83362	6.56437	-1.38303
220865_s_at	PDSS1	0.171037	-3.97277	3.46429	3.60131	-1.44591	5.78274	0.437691	-1.12573	-5.3285
226682_at	RORA	0.170977	-3.18045	-4.88475	-4.91525	4.90346	0.453316	1.46935	1.74887	2.44545
208763_s_at	TSC22D3	0.170895	4.85354	-1.84754	-1.09014	4.78161	-3.06491	-4.54236	-2.81037	3.13262
223463_at	RAB23	0.170887	-5.07612	3.33561	2.33263	-5.07612	5.07851	3.30343	1.87656	-4.64086
1552386_at	GAPT	0.170867	4.82106	2.5695	4.26685	1.56425	-2.8736	-3.26728	-3.26728	-2.44623
235683_at	SESN3	0.170864	5.31097	0.180844	-0.320563	5.00147	-2.23711	-2.65452	-2.65452	-2.65452
226402_at	CYP2U1	0.170829	4.75295	1.83038	2.11531	4.47741	-1.64703	-3.59583	-4.2496	-2.89446
1559975_at	BTG1	0.170738	5.02686	-0.0431637	-1.52111	4.28702	-2.59772	-2.25153	-2.70102	-0.512197
1555476_at	IREB2	0.170553	6.14157	-1.39818	-2.01566	4.25769	-1.96306	-2.04946	-1.61747	-2.03819
227449_at	EPHA4	0.170553	4.40647	-1.50309	1.47795	3.83876	2.6184	-3.45209	-3.98851	-3.40292
216905_s_at	ST14	0.170529	-1.36711	5.13659	2.62721	5.28532	-3.20917	-3.59094	-5.08941	1.76027
219510_at	POLQ	0.170423	-3.67819	3.49539	0.696211	-3.36065	4.8143	2.67665	0.0243039	-3.82969
229693_at	TMEM220	0.170391	0.45691	-5.29184	-4.83078	-1.4671	-2.10843	1.6266	1.97551	7.61461
205024_s_at	RAD51	0.170348	-3.14221	4.45138	3.31934	-2.70624	4.6146	0.798328	-2.61568	-3.16538
217208_s_at	DLG1	0.170264	5.19862	-1.0019	-2.28324	6.71561	-2.32448	-2.66028	-3.38195	-0.919419
232365_at	SIAH1	0.170124	6.86677	-1.35967	-2.1367	4.7893	-2.01897	-2.35266	-2.03512	-2.45223
1554469_at	ZBTB44	0.169947	5.60262	-1.92276	-2.69289	7.01642	-1.93655	-2.6175	-2.04031	-2.33215
213689_x_at	FAM69A	0.169691	-3.7716	-0.783429	-0.26022	-6.34988	1.97441	3.17315	4.15641	1.65244
223209_s_at	VIMP	0.169625	-6.75735	-3.16131	-0.319238	-2.58556	1.61557	3.14112	3.08538	4.28528
218755_at	KIF20A	0.169525	-3.21882	4.37515	1.44451	-3.2135	4.17091	2.29955	-1.71429	-2.97958
227247_at	PLEKHA8	0.169446	-4.84858	4.87493	2.92762	-5.14604	2.12186	3.16145	1.74467	-3.2754
203418_at	CCNA2	0.169305	-4.02296	3.52726	2.18199	-4.02121	4.30941	1.8111	-1.04536	-1.59839
212407_at	METTL13	0.169164	-5.45779	2.52366	2.93556	-5.45239	3.01524	2.14822	2.69112	-1.31176
212098_at	MGAT5	0.169133	4.27505	1.95049	2.16579	3.86219	0.0755201	-2.19142	-3.73395	-5.58042
205078_at	PIGF	0.169082	-6.46182	1.87512	2.84124	-5.73494	3.29132	1.83449	1.38363	1.91423
235609_at	BRIP1	0.168937	-3.51787	4.78063	3.53112	-3.09451	4.47192	0.551114	-1.55629	-3.50376
238810_at	RFX3	0.168922	7.58026	-0.765513	-2.5861	5.96817	-1.72519	-3.07392	-2.9183	-3.14973
235199_at	RNF125	0.168845	4.70397	-3.11093	-3.09666	3.2977	3.24061	-1.27507	-3.3645	-1.63663
204681_s_at	RAPGEF5	0.168704	-0.449115	6.71715	6.28106	-3.32306	-2.12773	0.729059	-2.36222	-2.86551
202450_s_at	CTSK	0.168606	6.69526	-2.70786	-2.70786	7.19444	-2.23304	-2.56988	-2.14375	-2.61046
212611_at	DTX4	0.168461	6.94291	-0.155596	0.0562795	3.79655	-2.41936	-2.32136	-3.53435	-2.38493
221504_s_at	ATP6V1H	0.168452	1.56458	3.53937	3.15071	1.61575	2.22973	0.183118	-1.02911	-9.91614
206919_at	ELK4	0.168327	5.72493	-2.64607	-2.91919	5.39185	0.494222	-1.69346	-2.80994	-2.65539
227928_at	PARPBP	0.168161	-3.54931	4.12352	2.05703	-2.9346	5.14303	2.58477	-2.62593	-3.56239
205072_s_at	XRCC4	0.168155	-6.35321	3.07363	2.6205	-6.299	2.79074	1.42203	1.30006	2.58408
203881_s_at	DMD	0.168136	-0.430537	4.82591	4.5164	2.86649	-0.531068	-3.0071	-3.10577	-3.26587
221247_s_at	LOC653375 /// WBSCR16	0.168107	-6.42709	5.37815	3.86601	-5.16455	5.35834	2.88081	1.26434	-5.30718
201202_at	PCNA	0.168055	-6.22629	4.74488	3.8613	-4.04279	5.4869	0.642487	-0.811948	-1.93331
204249_s_at	LMO2	0.167979	0.136191	5.31853	6.0494	-0.703958	-1.47788	-2.54699	-3.32658	-1.17512
222156_x_at	CCPG1 /// DYX1C1-CCPG1	0.167775	-2.75494	-4.14281	-1.58534	-3.51299	0.284788	3.16046	3.86571	3.53949
210258_at	RGS13	0.167775	-2.26506	5.12731	5.26074	-2.26506	-1.22626	-1.31087	-1.90187	0.65869
218409_s_at	DNAJC1	0.167772	-4.24958	-4.22696	-2.57066	-4.52111	1.20985	3.74407	3.96491	5.28995
201387_s_at	UCHL1	0.167695	-4.22917	4.47165	3.19978	-4.0588	2.79632	2.85312	-0.393426	-3.10519
202246_s_at	CDK4	0.167645	-7.29316	2.47931	2.67027	-3.61601	3.28536	1.47359	1.17609	0.854472
204836_at	GLDC	0.167633	-4.03317	-3.31619	-0.254342	-3.59078	4.2894	4.21313	2.34769	-0.369842
225274_at	PCYOX1	0.167625	-5.80712	-0.56804	0.660059	-4.59475	1.17429	3.22636	3.56757	2.36004
228953_at	WHAMM	0.167584	6.09578	-3.60693	-4.80711	6.28924	-2.7032	-1.05518	-1.18774	-0.707667
239363_at	INIP	0.167541	-5.54077	3.86685	3.82938	-4.66158	2.91647	1.41535	0.431249	-0.717697
216952_s_at	LMNB2	0.167515	-5.44996	4.37069	1.69566	-2.12267	5.20911	1.95217	-0.542566	-3.89918
231777_at	CSNK2B /// LY6G5B	0.167297	6.22457	-1.85132	-3.25815	6.1694	0.939334	-2.70553	-3.81996	-2.72024
223790_at	KATNAL1	0.167078	1.18554	4.45701	3.69921	-2.96386	4.11347	-2.30372	-3.08735	-3.46906
205660_at	OASL	0.167009	-1.51066	-1.51066	-1.50759	-1.51066	-1.4443	-0.689711	8.6013	-1.03136
213538_at	SON	0.16683	6.49442	-2.90864	-4.57952	6.32157	-0.861321	-1.51047	-0.884367	-3.56931
203510_at	MET	0.166822	-3.61481	5.43871	4.46227	-3.70929	3.12291	-0.494814	-2.02716	-1.19762
206637_at	P2RY14	0.166672	7.88329	-1.54027	2.56796	-1.69856	-1.75172	-1.75172	-1.75172	-1.75172
208078_s_at	SIK1	0.166666	3.58201	-5.97454	-7.07067	3.85712	-2.18493	1.03726	2.08267	2.06204
205085_at	ORC1	0.166522	-2.76652	4.70772	2.20644	-2.39651	6.61994	-0.993423	-3.05069	-2.94412
202943_s_at	NAGA	0.166497	-5.02449	-0.31888	0.744552	-5.53191	3.7127	3.26334	2.2687	0.971123
232077_s_at	YPEL3	0.16644	5.65246	-2.91034	-3.20789	5.64099	-3.10321	-1.44844	0.329656	-2.17688
225681_at	CTHRC1	0.166421	-1.5562	-1.5562	2.74739	-1.5562	-1.5562	-1.5562	-1.5562	6.82802
205655_at	MDM4	0.166388	8.81368	-1.69982	-2.21701	0.651728	-2.19096	-1.75935	0.0325864	-2.41421
231708_at	C2CD3	0.166372	7.10945	-2.65354	-2.64794	7.27529	-2.64794	-2.65242	-2.67035	-2.17284
211986_at	AHNAK	0.166319	2.63939	-5.4426	-5.44496	3.2715	2.04867	-0.043319	-0.664143	1.45795
222857_s_at	KCNMB4	0.166275	-1.52503	6.78979	6.18828	-0.626265	-2.13099	-2.0928	-2.03933	-1.96804
1557257_at	BCL10	0.166217	4.51614	0.171883	-0.967344	4.03513	-2.75467	-3.47871	-2.96395	1.28242
202908_at	WFS1	0.166038	-3.94379	-3.276	-1.49481	-3.82043	-0.119585	3.74239	3.8305	4.12758
237813_at	PCBP2	0.165901	6.95909	-0.656825	1.05008	3.80004	-2.42778	-2.47145	-3.67102	-2.50348
238480_at	TTC39C	0.1659	3.3873	2.78903	2.00653	2.50375	1.48298	-3.70737	-4.05139	-3.45171
224164_at	TPM3	0.165756	4.58136	1.29037	0.673647	5.68968	1.142	-4.28161	-4.92515	-3.7775
213848_at	DUSP7	0.165715	-5.76103	-3.04723	-1.64142	-3.90963	3.9465	4.22273	2.89748	2.35488
202019_s_at	LANCL1	0.165645	-3.02214	5.61085	7.83276	-3.32245	3.30067	-1.54898	-2.96127	-3.20071
222958_s_at	DEPDC1	0.165616	-3.28249	3.82986	1.93988	-3.28249	3.61014	2.34066	-0.776079	-3.22553
204867_at	GCHFR	0.165608	-1.91455	7.23575	6.90265	-1.09263	-1.59349	-1.82786	-2.96764	-1.91455
219539_at	GEMIN6	0.165567	-5.01245	3.60593	4.14617	-4.76423	4.19509	0.866007	0.714154	-2.20025
241879_at	LPP	0.165551	3.45134	6.23347	2.712	1.69903	-3.55251	-3.21283	-2.72218	-2.81923
203543_s_at	KLF9	0.165411	4.81151	-3.32777	-3.29907	4.04571	0.441372	-1.715	-2.38241	0.100288
205505_at	GCNT1	0.165267	-0.0766273	6.15266	7.19004	-2.11261	-2.12123	-2.12123	-2.12123	-2.12123
225700_at	GLCCI1	0.165233	-3.65748	-3.62398	-2.92273	-3.64631	2.01956	4.09611	5.02275	1.40273
1564002_a_at	AK9	0.165065	14.6382	-2.26591	-2.26591	-1.9491	-2.26591	-2.26591	-2.26591	-2.26591
235071_at	PPP3R1 /// WDR92	0.165031	-4.38437	3.34869	2.3767	-5.12296	3.59186	2.24211	1.77139	-2.67834
208923_at	CYFIP1	0.165006	-3.45832	-4.7878	-4.73722	0.630732	2.16839	2.80943	2.6923	2.77748
229501_s_at	USP8	0.16493	6.90252	-3.99326	-5.51818	5.53725	-0.94561	0.221481	0.296351	-4.40284
216615_s_at	HTR3A	0.164914	-0.833191	4.74191	6.25093	0.601161	-2.03325	-2.17991	-2.1817	-2.16739
220735_s_at	SENP7	0.164764	15.9314	-2.41516	-2.41516	-2.41516	-2.40651	-2.41516	-2.41516	-2.41516
204240_s_at	SMC2	0.164746	-3.3519	3.17522	0.638644	-3.14045	4.46127	2.26676	0.397425	-3.68419
217861_s_at	PREB	0.164741	-6.22591	0.22583	0.631935	-5.71397	2.56893	3.42545	2.79865	2.46064
204032_at	BCAR3	0.164695	-6.93847	3.28161	4.99416	-4.70568	2.16177	1.0471	-0.129684	1.94435
219467_at	GIN1	0.16462	-4.36139	2.60857	2.33356	-6.75092	3.03331	2.63607	2.52607	-1.03683
203986_at	FAM47E /// FAM47E-STBD1 /// STBD1	0.16462	-3.90497	-3.90497	-3.90497	-3.90497	3.22673	6.26613	5.12369	-0.558654
1552790_a_at	SEC62	0.164547	-4.59393	1.34251	1.53117	-5.83728	-0.015824	2.16183	2.37504	3.6112
226003_at	KIF21A	0.164444	-3.94238	-3.28158	-4.08822	-2.42719	4.49314	3.46064	2.94181	1.36983
218574_s_at	LMCD1	0.16438	-2.92414	8.54192	6.98234	-3.03892	2.90995	-3.03892	-3.40324	-2.92414
227295_at	IKBIP	0.164266	-4.74648	-0.147164	0.426475	-5.58502	2.9685	2.16841	1.49086	3.48027
225400_at	TSEN15	0.164245	-5.47264	-0.566692	1.20118	-5.51413	5.97658	2.48407	2.08641	-0.0678847
223798_at	SLC41A2	0.164216	-5.48157	0.959078	2.39684	-5.30201	2.53346	3.67066	1.72155	0.173189
213455_at	FAM114A1	0.164067	-3.25508	-3.22987	-3.23492	-3.21475	-2.9405	3.51638	4.1657	6.90009
200602_at	APP	0.164045	3.52797	-6.04616	-5.78	1.69084	1.50056	2.14163	0.487985	0.111952
224500_s_at	MON1A	0.163957	-6.42009	2.72377	3.25025	-5.9882	2.53905	1.75736	3.0923	0.24037
200803_s_at	TMBIM6	0.163947	-5.64479	-1.0936	1.02272	-6.0421	0.973499	3.66878	4.28801	2.8133
232330_at	COA1	0.163935	4.89838	1.88562	0.444922	6.07128	-3.39327	-3.22717	-3.70514	-2.50851
230226_s_at	KDM5A	0.163924	-5.58683	3.64902	3.68347	-5.34222	2.56807	3.12965	1.85146	-2.48611
223057_s_at	XPO5	0.163846	-3.5294	-2.2361	-1.32035	-3.41051	6.20004	3.29535	3.48171	-3.19202
227054_at	N6AMT2	0.163783	-5.97801	3.14467	3.74532	-5.62883	3.26079	1.55014	1.06321	0.220702
230004_at	USP24	0.163769	6.33327	-1.40042	-1.96962	5.94721	-2.50335	-2.21298	-2.24597	-2.62214
202772_at	HMGCL	0.163711	-6.26009	4.70506	4.06443	-7.36895	2.84376	2.34523	1.82342	-0.398964
219684_at	RTP4	0.163692	-2.65584	-1.51239	-0.44662	-2.43213	-0.83875	1.14489	7.96832	-1.61928
230000_at	RNF213	0.163682	1.27727	-5.07326	-5.07093	2.33748	1.43406	2.13776	3.10651	-2.17775
212196_at	IL6ST	0.163671	3.76788	-6.15762	-5.13476	2.00167	-2.39767	0.913312	1.79912	2.94959
1555355_a_at	ETS1	0.163491	2.80554	3.68475	2.47812	-0.392985	2.7925	-0.635614	-2.67057	-6.82917
218866_s_at	POLR3K	0.163486	-3.73032	5.70629	5.25782	-3.32588	4.06816	-1.1504	-2.58876	-2.04408
203131_at	PDGFRA	0.16345	-2.08981	-2.08981	-2.08981	-2.08981	7.32297	3.5899	-2.06537	-1.32419
1552742_at	KCNH8	0.163349	5.79663	-0.740135	-1.79417	3.91343	-1.93471	-1.93295	-1.93471	-1.88025
205352_at	SERPINI1	0.163304	-4.20144	0.549212	0.835104	-5.11629	0.696473	3.60933	4.13149	-0.22701
203010_at	STAT5A	0.163286	3.02192	3.16031	3.19876	4.15638	0.92386	-2.89639	-5.81113	-4.4819
238273_at	C7orf73 /// SLC13A4	0.16326	7.83869	-2.06368	-2.06777	3.95374	-2.03419	-2.06695	-2.33883	-2.0473
204126_s_at	CDC45	0.163205	-2.99765	3.7514	1.89479	-2.96217	6.26638	0.109789	-2.90894	-2.02436
239118_at	KCNA2	0.163122	-3.15974	-3.0628	-3.1181	-3.001	-0.0290375	5.44384	4.44712	1.24354
218979_at	RMI1	0.163121	-3.3637	3.80472	3.26772	-4.41033	3.28246	1.48404	0.487955	-3.13837
200617_at	MLEC	0.163117	-5.77774	0.0052271	0.824576	-5.36913	2.71794	3.10953	2.64417	2.01139
224218_s_at	TRPS1	0.163111	15.4789	-2.65035	-2.62929	-1.61415	-2.65035	-2.65035	-2.56611	-1.77422
226644_at	MIB2	0.163054	7.83824	-2.51754	-2.59617	8.10128	-2.80346	-2.52326	-4.00429	-2.51754
209276_s_at	GLRX	0.163047	-6.01384	0.53766	1.63479	-4.02077	1.2934	1.76665	2.94874	2.28785
219918_s_at	ASPM	0.163025	-3.2379	3.29961	0.834256	-3.19446	3.60468	2.49705	0.0578318	-3.03429
223229_at	UBE2T	0.162962	-3.30038	4.51224	3.14724	-3.33003	4.55115	1.04291	-1.82297	-3.26826
209018_s_at	PINK1	0.162901	-4.29207	-3.09036	-1.69626	-3.41548	-3.2879	5.0623	4.68368	5.07876
209714_s_at	CDKN3	0.162891	-3.47294	4.06252	2.64845	-3.46626	3.48145	1.6928	-1.54913	-2.05469
203213_at	CDK1	0.162715	-3.50186	3.43406	2.77043	-3.29465	3.09649	1.84101	-0.650975	-2.4536
228734_at	UBE2V2	0.162673	-4.60144	3.4878	3.0042	-5.15327	4.49474	1.10279	1.43869	-2.4751
201614_s_at	RUVBL1	0.162593	-4.25265	4.32191	3.49246	-3.63099	4.00818	0.457512	-0.383006	-2.45054
218073_s_at	NDC1	0.162529	-3.35438	4.42634	2.92615	-2.03143	4.15237	1.10565	-1.27149	-4.48271
1557129_a_at	FAM111B	0.162451	5.5539	3.361	0.822006	-2.3982	3.35588	-2.65869	-4.5611	-2.6382
217899_at	TMEM214	0.162396	-6.42157	-3.35495	-0.374044	-6.17082	2.70281	4.47344	3.13779	5.26153
219452_at	DPEP2	0.162279	5.72636	0.568055	1.21665	3.76801	-3.00372	-2.65462	-3.39109	-1.87271
1555884_at	PSMD6	0.162146	7.22323	-2.30436	-2.36989	4.35809	-2.20489	-1.83172	-1.4462	-2.3591
41660_at	CELSR1	0.162066	4.45253	0.423422	-0.771963	5.93393	-4.05451	-1.85441	-4.05451	-0.144203
202478_at	TRIB2	0.161951	3.243	1.111	1.06743	1.42802	1.47895	0.851617	-0.483483	-8.26084
204128_s_at	RFC3	0.161863	-2.7191	4.22547	3.29853	-2.75197	4.59984	-0.180171	-2.15215	-2.81564
231656_x_at	OSBPL10	0.16175	3.45888	1.06047	-0.859028	5.70203	1.75952	-2.27567	-5.50753	-3.29837
223413_s_at	LYAR	0.161661	-6.93216	3.09718	2.78771	-2.73703	7.5697	0.903335	-0.742624	-2.76912
214023_x_at	TUBB2B	0.161589	-2.05555	5.58902	4.19799	-2.06537	-1.76261	-2.05228	-1.93772	2.04392
209015_s_at	DNAJB6	0.16156	-5.17792	3.58483	2.89081	-3.63662	4.34175	1.8664	0.683673	-3.2578
226930_at	FNDC1	0.161533	-1.82511	8.90728	4.78105	-1.82511	-1.82511	-1.82511	-1.82511	-1.82511
217924_at	C6orf106	0.161466	2.64804	-1.96182	-2.23867	3.48968	3.40108	1.41982	1.24263	-8.84087
209605_at	TST	0.161355	-6.06469	3.19143	1.70204	-4.69538	2.18568	2.68192	1.81416	0.163552
213129_s_at	GCSH /// LOC101060817	0.161314	-6.97863	0.964689	1.5893	-3.99486	2.8457	2.33165	0.964689	2.78826
211517_s_at	IL5RA	0.161288	-1.5965	-1.5965	-1.5965	-1.55709	-1.51769	-1.21677	-1.20602	9.64848
244033_at	CEP128	0.161262	-3.82809	0.234795	-1.68729	-4.1791	2.9373	3.55022	3.10656	-0.424905
214329_x_at	TNFSF10	0.161193	-4.41106	1.28658	1.08344	-4.02142	0.979181	0.683531	5.42764	-0.553894
204552_at	INPP4A	0.161161	-3.6212	-3.70711	-3.4598	-1.81978	2.78686	3.50118	3.61156	1.27491
204603_at	EXO1	0.161119	-2.89367	3.71755	1.73328	-2.85018	6.11136	0.0516295	-2.70763	-2.07218
235213_at	ITPKB	0.16109	2.05099	4.21034	3.80311	2.82323	-2.64075	-2.62467	-3.32652	-2.69304
220306_at	FAM46C	0.160981	2.41145	-8.61588	-2.8674	1.39297	0.847349	2.18281	1.86324	0.4888
218025_s_at	ECI2	0.16096	-4.60101	0.488476	0.466921	-5.68	2.80658	2.68341	3.20812	0.818578
230106_at	ZXDC	0.160928	8.15976	-2.56768	-2.56768	5.36263	-2.67039	-2.19837	-1.96673	-2.57861
1560225_at	CNR1	0.160632	2.84197	2.05733	3.09071	4.42475	-2.88887	-2.88887	-2.8681	-2.73931
210818_s_at	BACH1 /// GRIK1-AS2	0.160476	6.33643	-2.20926	-2.22478	5.39932	-2.21857	-2.20926	-2.22478	-1.53591
202068_s_at	LDLR	0.160464	-3.38853	-2.91702	-2.44648	-3.32222	3.58809	3.69146	1.2437	2.47831
209149_s_at	TM9SF1	0.160368	-4.3608	-2.79331	-0.00546705	-4.72	1.02724	3.41835	3.07523	3.799
229070_at	ADTRP	0.160306	-1.37968	-1.37968	-1.37968	-1.37968	-0.274044	-1.36395	-1.37968	7.98452
209408_at	KIF2C	0.160291	-3.01998	3.63513	2.31016	-2.98151	3.53362	1.75417	-1.26618	-2.77636
202998_s_at	LOXL2	0.160262	-2.14765	6.42463	6.38082	-1.7622	-1.84576	-1.23658	-0.969732	-2.28243
212958_x_at	PAM	0.160239	-4.50242	-4.16308	-0.329796	-3.16182	1.85586	2.81583	3.67765	2.90919
219734_at	SIDT1	0.160155	3.03787	-8.24767	-3.06165	3.40004	0.778788	2.37807	2.62908	-3.1764
228490_at	ABHD2	0.160144	-5.92635	2.22569	2.49714	-5.28417	3.98546	2.23887	0.957627	0.250305
202870_s_at	CDC20	0.160074	-3.07217	3.31816	1.75166	-3.06853	3.53834	2.01097	-1.04498	-2.41949
206039_at	RAB33A	0.159972	-2.91866	3.27453	4.80773	0.192733	4.19682	-1.47189	-3.70717	-2.75765
212560_at	SORL1	0.159919	2.86426	3.36194	3.45616	1.16023	-2.66355	-2.74693	-2.79832	-1.27018
201037_at	PFKP	0.159912	-0.536138	2.7789	1.90075	-0.0304406	5.13252	0.169416	-1.06606	-7.41301
218113_at	TMEM2	0.159694	6.13905	-2.37154	-1.13947	4.37018	-1.55579	-1.87148	-2.01608	-2.25707
218513_at	TMA16	0.159664	-4.79735	2.3374	2.71421	-5.75069	2.56226	1.2119	1.08446	1.64813
204447_at	LZTS3	0.159642	5.69581	-2.49397	-2.44842	5.66849	-2.49245	-2.41958	-2.28903	-0.209329
201465_s_at	JUN	0.159636	6.11375	-0.586751	-1.18008	1.9803	-3.81064	-2.53545	-3.09222	2.75773
218858_at	DEPTOR	0.159636	-2.77078	2.96856	-2.02653	-3.50205	-1.96401	1.3456	-0.206595	6.34422
209921_at	SLC7A11	0.159607	-3.52381	-2.61694	-0.747853	-2.92716	4.30578	3.25708	2.76842	-1.18847
212533_at	WEE1	0.159605	1.12055	2.93462	2.67417	0.713515	1.4452	0.761971	-0.786199	-7.74207
226060_at	RFT1	0.159571	-5.2182	1.69293	2.21021	-4.40628	3.50338	2.70194	2.32479	-2.02814
219920_s_at	AMIGO3 /// GMPPB	0.159557	-6.79038	-1.84558	0.386819	-6.03866	3.47028	4.94499	3.36495	2.21583
221520_s_at	CDCA8	0.159485	-3.3987	4.58755	1.9187	-3.40287	3.8835	1.80049	-1.48442	-2.60299
227757_at	CUL4A	0.159446	6.1344	-2.41063	-2.49253	7.86119	-2.47147	-2.40595	-3.02367	-2.17197
230224_at	ZCCHC18	0.159432	6.44375	0.0967745	-2.24418	5.23497	-1.53083	-2.34804	-3.79518	-2.28675
229873_at	KCTD21	0.159387	-5.47156	-1.27828	2.61012	-5.25017	-1.5916	3.5454	3.51914	4.18331
226013_at	TRAK1	0.159331	5.0344	1.224	-0.303682	3.67442	-0.659759	-0.721019	-0.999754	-7.06454
231989_s_at	LOC100271836 /// LOC101060596 /// LOC613037 /// NPIPB11 /// NPIPB3 /// NPIPB4 /// NPIPB5 /// SLC7A5P1 /// SMG1P1	0.15927	5.75034	-0.610452	-2.53321	5.36214	-0.787769	-2.66164	-2.18879	-2.95936
202451_at	GTF2H1	0.15923	-5.17986	2.14103	1.82349	-5.32805	3.31519	3.00974	2.60752	-1.59615
233169_at	ZNF350	0.159226	6.14026	-2.02965	-2.02965	5.19692	-2.02965	-2.01522	-2.01522	-2.02965
238013_at	PLEKHA2	0.159216	3.34997	2.18581	1.33932	2.03363	0.0857504	-1.11265	-0.534376	-6.64243
1552472_a_at	ACAP2	0.159152	3.91539	2.63264	1.93231	0.305605	0.972245	0.341065	-0.325575	-8.86069
209421_at	MSH2	0.159052	-3.16482	4.15028	3.63795	-3.36632	4.21039	0.15528	-0.923182	-3.14193
234297_at	RGS8 /// SDHAP3	0.159024	5.75862	0.00669002	-1.62032	5.24146	-1.61524	-2.39969	-3.39624	-2.298
223066_at	SNAPIN	0.15893	-6.55192	4.57551	5.32472	-6.68743	3.05363	2.60541	1.62036	-1.96023
220118_at	ZBTB32	0.158905	-2.89851	-2.91263	-2.91263	3.95316	5.96603	1.77937	-1.37968	-2.76018
1552807_a_at	SIGLEC10	0.158766	2.61112	2.45086	3.61682	3.40186	-1.58825	-3.27913	-3.80693	-2.19282
205544_s_at	CR2	0.158724	1.13268	4.94975	5.85392	-0.491855	-3.23815	-2.72589	-0.304499	-3.01522
226186_at	TMOD2	0.15865	2.02869	5.35546	4.98926	1.59771	-2.7685	-3.31217	-3.3347	-2.48681
226416_at	ERI1	0.158605	-3.99196	4.03423	2.85002	-2.80921	4.38729	1.68345	0.00642628	-4.7834
201307_at	2011-09-01	0.158593	-6.30742	3.13335	2.63186	-3.82487	4.29544	1.49616	0.729983	-1.00146
219359_at	ATHL1	0.158571	3.55232	-4.86884	-5.24679	4.78522	-2.79419	-0.155194	1.60022	1.10413
241985_at	JMY	0.158563	3.78372	-5.61915	-4.5375	3.7815	-0.947746	0.716166	0.771778	0.0199032
1556209_at	CLEC2B	0.158539	5.63423	-2.36885	-2.25257	3.60676	0.411798	-1.67072	-1.83778	-2.44716
229442_at	C18orf54	0.158529	-3.1165	4.61927	2.45383	-3.29356	3.97323	1.87957	-1.79809	-3.30313
236235_at	ITCH	0.158472	4.51854	-5.87777	-5.56574	3.99959	-1.40015	0.0713086	-0.352394	2.31792
1558186_s_at	CLLU1 /// LOC100507616	0.158433	-2.78934	5.69637	5.39535	-2.80965	-2.78063	-0.343504	2.60716	-2.75742
225171_at	ARHGAP18	0.158407	-4.47039	-1.69251	-1.09527	-4.26206	2.89804	2.68066	3.57964	1.80433
201417_at	SOX4	0.15837	2.82653	2.32136	1.82857	1.95344	2.81002	-3.7082	-4.71338	-2.48836
203408_s_at	SATB1	0.158162	4.93613	1.28467	0.881451	2.53183	-3.35139	-2.83002	-3.55206	0.532621
218817_at	SPCS3	0.158147	-4.92948	-1.60538	-0.0770083	-5.41203	2.39365	4.04021	4.00761	1.24595
222682_s_at	FAM114A2	0.158093	-4.69909	2.23584	2.2154	-6.62164	2.76552	2.95189	2.28161	-0.239287
228788_at	YPEL1	0.158057	6.12787	1.99162	-2.42813	5.11362	-3.00745	-3.0004	-2.59189	-2.29254
222392_x_at	PERP	0.157967	-2.9825	-3.4203	-4.00175	-0.614741	3.48596	1.70376	0.204306	4.14084
226565_at	TMEM99	0.157957	-5.433	2.5022	2.22587	-5.28648	2.22973	2.03951	1.11926	1.54854
222631_at	LOC285540 /// PI4K2B	0.15774	-5.91016	0.98856	0.402993	-4.20894	2.80142	2.35214	3.97392	-0.121619
228167_at	KLHL6	0.157732	-4.87062	3.11906	2.82252	-4.94011	-0.902439	1.55851	2.13121	2.27019
206723_s_at	LPAR2	0.157701	5.8818	-2.13185	-1.571	7.87016	-2.44947	-3.85218	-2.38807	-2.09997
200769_s_at	MAT2A	0.157677	-3.86216	2.91743	3.02969	-3.51614	4.83305	1.43632	0.0443463	-3.69311
1560689_s_at	AKT2	0.157595	5.34439	-2.09306	-2.13828	5.68666	-1.9741	-1.3313	-1.7181	-2.62247
219396_s_at	MIR631 /// NEIL1	0.157588	4.56488	4.03533	2.58068	1.3712	-5.66012	-4.13683	-2.05784	0.625901
224913_s_at	TIMM50	0.157506	-5.35419	3.23372	3.99062	-0.669548	4.94332	0.458102	0.189786	-5.34694
222045_s_at	PCIF1	0.157377	5.58457	-1.66295	-1.3587	5.52231	-2.45046	-2.17876	-2.15895	-1.9014
208914_at	GGA2	0.157213	3.25889	2.19338	1.97919	3.79246	-1.71892	-0.578033	-3.05501	-5.03745
208268_at	ADAM28	0.157113	5.3008	-3.21918	-2.76503	4.04314	-1.57444	0.437829	1.11417	-4.53414
210232_at	CDC42	0.157103	5.37955	-0.962904	-0.513981	4.85096	-1.0647	-1.96508	-3.69248	-2.32674
201897_s_at	CKS1B	0.15704	-4.73382	3.95452	2.48187	-3.63653	3.52283	2.05079	0.0962324	-2.44861
218404_at	SNX10	0.157011	1.92943	2.41866	2.3575	1.57756	2.05738	-3.183	-5.84929	-0.353007
202503_s_at	KIAA0101	0.156947	-4.2823	3.18681	2.64369	-2.2871	3.2193	1.51107	-1.15821	-1.66716
226355_at	POC1A	0.156946	-2.9922	5.46061	1.50882	-2.77175	4.8788	-0.0737684	-2.21061	-2.40601
202705_at	CCNB2	0.156922	-3.05454	3.47082	2.0639	-2.96314	3.2717	1.88502	-0.945791	-2.62104
235122_at	HIVEP3	0.156816	0.0642291	4.16016	5.55244	3.33558	-2.79989	-2.83495	-2.72977	-2.80528
209773_s_at	RRM2	0.156801	-3.59738	2.53981	2.16399	-3.07726	3.14552	1.87814	0.0555291	-2.1676
201422_at	IFI30 /// PIK3R2	0.156739	-6.00573	1.31266	2.55566	-2.96247	1.79818	2.58347	2.77479	-1.2829
222510_s_at	MKRN2	0.156711	-4.39112	2.03918	2.23329	-3.5906	3.53381	2.85109	2.13356	-3.95472
226771_at	ATP8B2	0.156692	-0.631086	-6.20542	-4.83498	-0.215474	2.486	2.89206	2.55527	1.74554
227158_at	DTD2	0.156665	-6.56895	2.46448	3.63967	-5.38101	2.34059	2.46084	1.89966	0.365549
227025_at	PPHLN1	0.156598	-4.28573	3.06972	1.54528	-4.03557	5.16193	3.32087	1.25309	-5.10659
230215_at	SEC61A2	0.156591	3.68162	-1.98379	-1.98379	7.36568	-1.98379	-1.98379	-1.92187	-1.98379
202107_s_at	MCM2	0.156567	-1.05791	4.21189	3.14266	0.183516	4.3688	-0.535786	-3.85458	-4.98769
228008_at	ARID3A	0.156503	-4.10619	-4.0916	-3.79976	-1.3318	3.62553	3.32981	6.24039	-1.44464
205005_s_at	NMT2	0.156454	3.72304	-5.44809	-5.44809	2.86911	-0.234283	1.03928	1.95176	-0.631967
202973_x_at	FAM13A	0.156427	-2.21309	-2.63627	-2.26011	-1.38553	-1.56107	-0.899028	3.13343	6.84239
232513_x_at	FAM209B	0.156386	5.94637	-3.47547	-3.47547	6.66365	-1.39253	-1.29528	-2.72983	-1.63163
228597_at	MIS18A	0.156384	-3.30895	4.3544	2.71696	-2.25491	4.5609	1.12005	-2.1713	-3.60287
200615_s_at	AP2B1	0.156335	-4.32448	1.45574	2.40249	-4.12495	3.63631	1.65324	2.1032	-2.0299
208498_s_at	ACTG1P4 /// AMY1A /// AMY1B /// AMY1C /// AMY2A /// AMY2B	0.156315	4.69289	-3.31688	-4.19293	3.95597	-1.24808	-1.01257	-0.74857	0.368212
221563_at	DUSP10	0.156301	3.45595	1.73492	2.63475	2.88914	-0.373785	-2.2054	-3.72081	-3.54084
213348_at	CDKN1C	0.156284	-1.87553	-1.87553	-1.87553	-1.87553	-1.87553	-1.81859	6.61684	3.82919
229116_at	CNKSR2	0.156139	5.55487	-0.491847	-1.27631	5.0696	1.28961	-1.54904	-4.69053	-4.25999
232945_at	PUS10	0.15613	-1.92465	6.04063	6.3887	-2.03073	-1.74167	-0.948718	-1.41282	-1.88487
210512_s_at	VEGFA	0.156083	-3.46334	-4.27469	-3.36867	-0.768702	2.65649	1.88386	3.16711	2.63927
213293_s_at	TRIM22	0.156056	2.86337	0.933527	1.3448	2.37802	-1.70423	-5.54976	1.8495	-1.65957
208983_s_at	PECAM1	0.155934	-0.195121	-3.54311	-3.42441	-1.79404	-3.01826	1.83754	5.73604	3.00786
213861_s_at	METTL21B	0.15591	-3.09255	-3.08528	-2.80173	-2.96459	-1.18192	5.23628	4.05559	2.65679
226982_at	ELL2	0.155889	1.56673	-7.28521	-3.93757	1.15593	0.994793	2.55173	2.07284	0.6362
217640_x_at	SKA1	0.155759	-2.75892	4.23468	1.47803	-2.75892	5.51102	0.492189	-2.18287	-2.87265
203914_x_at	HPGD	0.155682	-2.26868	-2.06627	-1.85861	-2.16365	4.75252	4.52529	0.366421	-2.072
222819_at	CTPS2	0.155665	-0.364527	6.53879	5.73681	-0.320711	-0.22995	-2.00762	-4.03253	-2.86515
240369_at	TTC7A	0.155657	5.51896	-1.69411	-2.82212	5.24024	-0.875176	-1.75827	-1.81622	-2.69655
225684_at	SKA2	0.155615	-5.59749	2.39581	1.491	-3.92373	2.36266	2.4583	1.95183	-0.361009
212899_at	CDK19	0.155611	2.70545	3.88684	1.64919	0.844717	1.87027	-0.570794	-1.57793	-7.70055
229454_at	BCLAF1	0.155607	5.30874	-1.90244	-2.31811	4.73868	-1.37366	-2.00933	-2.44592	-0.842057
1569136_at	MGAT4A	0.155606	3.24781	-1.07042	-1.94405	6.05973	-0.271165	-2.31083	-2.07242	-2.24155
210281_s_at	ZMYM2	0.155592	5.25299	-0.488988	-1.95931	6.45474	-4.02594	-2.97715	-1.28014	-1.46586
224623_at	LOC728554 /// THOC3	0.155549	-1.96809	4.19937	3.67933	-1.50884	2.94588	0.82793	-0.349912	-6.24993
230866_at	CYSLTR1	0.155541	-2.81027	-5.6567	-2.42172	-1.34901	1.06241	3.02779	3.24849	3.28333
228153_at	RNF144B	0.155512	2.0283	3.89031	2.90325	2.45074	-3.26852	-2.97281	-3.00693	-0.665609
212834_at	DDX52	0.155482	3.64565	-0.0132684	-1.71371	3.4242	2.89034	1.47857	-1.82345	-8.23372
226784_at	TWISTNB	0.155419	3.67598	1.10228	1.68174	3.09201	2.26421	-2.32631	-2.27815	-6.65495
209760_at	KIAA0922	0.155395	4.05916	5.16825	4.62042	2.8025	-1.78144	-4.97901	-4.28583	-3.64632
219911_s_at	SLCO4A1	0.155382	-6.4565	-0.172016	0.687024	0.639628	4.27063	2.596	1.44271	-2.90448
200900_s_at	M6PR	0.15537	-5.65963	1.60516	2.26132	-3.63416	2.06315	2.88235	3.2376	-1.9825
219076_s_at	PXMP2	0.155359	-3.74018	6.19344	3.86396	-3.18771	4.96305	-0.53045	-3.03987	-2.51075
213975_s_at	LYZ	0.155251	2.47104	-1.62953	-1.16597	1.3961	-2.21335	-2.21335	-2.21836	5.01432
221790_s_at	LDLRAP1	0.155228	-2.50972	-4.86868	-3.86397	-0.703354	3.08705	3.05744	3.11244	0.942259
227165_at	SKA3	0.155199	-2.88443	3.93788	1.82583	-2.89859	4.56417	1.21726	-1.76137	-2.848
1553645_at	CCDC141	0.155179	4.05095	3.56834	0.273293	3.98636	-1.81492	-3.0994	-3.09691	-3.0994
225834_at	FAM72A /// FAM72B /// FAM72C /// FAM72D /// LOC101060656	0.155169	-2.50475	3.61554	1.98295	-3.01559	3.21692	1.67496	-0.660877	-3.18946
219502_at	NEIL3	0.155014	-2.39337	5.8092	0.800122	-2.39337	5.07648	-0.800838	-2.39077	-2.38559
223273_at	C14orf142	0.154911	-5.72248	4.57034	4.11245	-4.59083	2.5229	0.0862426	-0.319321	1.07726
224445_s_at	ZFYVE21	0.154903	-6.58224	2.73579	2.14404	-4.27855	1.8817	2.08674	2.54507	0.443408
1561378_at	C12orf42	0.154793	7.10793	-1.81821	-1.81821	2.96083	-1.81821	-1.81031	-1.81821	-1.71289
228693_at	CCDC50	0.154686	3.37126	-3.40812	-3.702	4.23443	0.0076011	0.32835	0.628947	-2.8825
203764_at	DLGAP5	0.154622	-3.08056	3.09804	1.45131	-3.10145	3.4154	2.11031	-0.696495	-2.28669
222981_s_at	RAB10	0.154549	-6.13089	1.23074	1.75933	-4.28516	1.97276	2.47541	2.70147	0.874362
217921_at	MAN1A2	0.154541	-0.728291	-2.36152	-0.533112	-6.71678	2.2839	4.06968	3.57612	-0.168927
218358_at	CRELD2	0.154429	-7.25686	-6.1536	-1.32797	-5.39836	4.2242	6.11857	4.13809	4.15962
223381_at	NUF2	0.154357	-2.55085	3.28339	1.58975	-2.84901	3.48887	2.0139	-0.955827	-3.04559
231579_s_at	TIMP2	0.154351	0.481921	-5.3152	-5.22534	1.19527	0.151974	2.20539	1.69849	2.69939
201930_at	MCM6	0.154303	-3.61274	4.0587	3.05045	-0.497482	5.28845	0.118583	-2.37108	-4.61305
221471_at	SERINC3	0.154278	-5.71027	1.43816	2.3077	-5.69984	2.68594	3.1694	2.73464	-0.176561
205681_at	BCL2A1	0.15427	0.577867	3.01046	5.38473	2.08651	-1.73176	-3.27346	-3.70311	-0.672209
204794_at	DUSP2	0.154243	0.449694	1.8592	4.15812	3.07166	-0.384081	-5.1374	-4.65751	1.84379
223159_s_at	NEK6	0.154241	-2.40238	5.56873	6.8047	0.0739692	-0.914809	-2.41998	-2.27034	-1.9652
208864_s_at	TXN	0.154204	-7.60244	-1.00572	-0.708343	-1.71943	4.23494	2.16859	2.04284	2.24675
203362_s_at	MAD2L1	0.154152	-3.96881	3.7617	2.86864	-3.47266	3.9124	1.79884	-0.575198	-2.99885
204962_s_at	CENPA /// SLC35F6	0.154124	-3.18465	3.4241	1.9927	-2.42574	2.93256	2.1885	-0.758024	-3.08607
223542_at	ANKRD32	0.154112	2.75827	2.57575	0.653763	-0.379595	4.86739	-0.106737	-2.01674	-7.7062
227645_at	PIK3R5	0.153973	2.27358	-5.31713	-4.30612	3.20557	2.82441	1.68324	0.25156	-2.53976
1556121_at	NAP1L1	0.153878	3.79824	2.62555	1.63126	5.06938	0.585292	-5.47018	-3.48158	-3.9066
202768_at	FOSB	0.1538	2.65569	1.03752	-0.241349	2.5549	-2.67793	-3.45388	-2.91955	3.20383
230481_at	ACY3	0.153781	-1.83513	6.14957	6.54325	-1.68796	-1.61732	-1.61732	-2.51211	-0.884413
205194_at	PSPH	0.153753	-4.96954	3.06965	2.43054	-4.5383	3.08708	1.67717	1.80628	-1.46284
230753_at	PATL2	0.153752	3.61292	-4.82169	-5.67629	2.54974	-1.47405	1.68535	3.61292	-1.5885
206255_at	BLK	0.153734	3.21055	2.47365	1.72137	3.17209	-1.20602	-0.636888	-3.08071	-4.81504
212603_at	MRPS31	0.153692	-6.28981	0.734609	0.753625	-5.36945	1.03125	1.96683	3.14581	4.32479
206693_at	IL7	0.153653	-0.340945	2.57598	5.16245	3.04334	0.828296	-3.18213	-3.52774	-3.01157
200862_at	DHCR24	0.153579	-3.30582	0.96685	1.976	-3.24469	5.04348	2.16623	0.165857	-3.17934
217542_at	MDM2	0.153507	-4.34281	1.60094	0.391901	-4.34071	2.0178	2.09139	4.00693	-1.02688
224953_at	YIPF5	0.153425	-5.51499	1.36641	2.41545	-4.47358	0.865096	1.98878	2.56473	1.54448
214982_at	SNRNP200	0.153366	5.27411	-2.04128	-2.1598	5.75706	-1.9435	-2.06795	-2.1835	-1.47537
202502_at	ACADM	0.153344	-5.80761	2.68299	2.20845	-6.01534	2.10011	2.22188	2.71253	0.875275
235643_at	SAMD9L	0.153311	-0.104551	-3.77248	-2.60397	-0.684207	1.28846	2.50298	5.10315	-3.00467
204568_at	ATG14	0.153163	6.07275	-3.93949	-4.26349	7.03415	-1.87766	-2.08031	-0.675908	-1.91065
239493_at	RPL7	0.153153	6.36998	-2.64811	-2.85126	3.89164	0.194437	-1.10278	-2.23747	-2.71631
242918_at	NASP	0.153041	7.66721	-1.16757	-1.3614	-0.248454	-0.43853	-1.74655	-0.355997	-2.8545
224925_at	PREX1	0.152953	2.81477	-4.56821	-3.34306	4.50431	1.93967	0.427482	0.0611039	-3.41832
218338_at	PHC1	0.152915	5.55727	0.580789	-0.185943	4.24061	-2.09947	-2.57801	-3.33681	-2.09947
221094_s_at	ELP3	0.152887	-4.09661	3.7298	3.65086	-6.0814	4.77182	2.22767	1.13603	-3.86204
219492_at	CHIC2	0.152721	1.88739	4.19547	4.29809	-0.247097	-0.650733	0.289945	-0.36682	-7.70753
228033_at	E2F7	0.152623	-2.95808	2.66001	0.997763	-2.91888	3.97133	2.33246	-0.408548	-2.94451
208911_s_at	PDHB	0.152601	-5.30673	3.91997	4.00234	-4.7059	3.47709	1.65908	1.69784	-3.15923
218355_at	KIF4A	0.152566	-2.77513	3.68788	1.61284	-2.82083	3.67727	1.92093	-1.37953	-2.86327
202375_at	SEC24D	0.15252	-5.20741	-2.39535	-0.835118	-3.71829	2.07853	2.89711	2.69102	3.84341
204909_at	DDX6	0.152487	7.97132	-0.121051	-1.28202	-1.29008	0.0283737	-0.460919	-1.70319	-3.42304
201096_s_at	ARF4	0.152487	-6.56723	-1.84312	1.24406	-5.36107	2.41487	4.28816	2.5695	3.13502
203970_s_at	PEX3	0.152438	-5.97511	2.06577	2.76564	-4.55672	2.87977	0.617239	2.00979	1.1599
229886_at	C5orf34	0.152396	-2.4129	6.34652	3.52465	-2.08126	3.52174	-2.02599	-2.48272	-2.41581
225847_at	NCEH1	0.152171	-4.43496	1.49336	3.17042	-3.82512	5.63387	1.71803	0.0586193	-2.88147
218488_at	EIF2B3	0.152089	-4.55198	1.45527	2.07804	-3.92221	3.89246	2.56855	2.31665	-3.13011
222039_at	KIF18B	0.152069	-3.10134	3.17267	1.64962	-3.22567	3.22862	1.7895	0.605251	-3.15418
221677_s_at	DONSON	0.152049	-4.6511	3.93879	1.87027	-3.51044	5.22672	1.59362	0.200983	-3.50703
217789_at	SNX6	0.152006	2.8711	0.854598	0.884695	2.36848	1.20372	-0.379381	0.637899	-8.09325
214500_at	H2AFY	0.151812	-2.11685	8.77174	5.99865	-1.75945	-2.11249	-1.55024	-2.12556	-2.15172
1559977_a_at	SLC25A34	0.151786	3.99357	-2.20905	-2.20905	8.22129	-2.11641	-2.20905	-2.14588	-2.20905
202261_at	VPS72	0.151759	-5.21146	3.30515	3.75704	-5.23728	2.86341	2.01498	2.26951	-2.34892
212858_at	PAQR4	0.151707	-2.66596	4.66619	2.9596	-2.58529	5.37365	-0.760782	-3.64338	-1.81887
223225_s_at	SEH1L	0.151698	-2.33354	3.99498	4.86921	-2.14121	4.07629	0.453493	-1.46281	-5.68357
210077_s_at	SRSF5	0.151683	7.31164	-0.674458	-1.52436	2.26671	-1.03576	-1.73334	-3.77898	-1.27123
220221_at	VPS13D	0.151664	5.09824	-1.93183	-2.10317	5.05173	-1.66502	-1.17056	-1.9	-2.1864
204639_at	ADA	0.151643	-5.42685	2.06708	2.4297	-3.6732	1.1559	1.422	3.28254	-0.357826
213461_at	NUDT21	0.151615	-2.86597	5.19479	4.92619	-3.38835	4.41029	-0.880187	-1.59522	-3.77735
204709_s_at	KIF23	0.151604	-2.88932	3.48476	1.57015	-2.94573	3.46018	1.78819	-0.692309	-2.76494
219062_s_at	ZCCHC2	0.151596	4.35005	0.673116	-1.19204	4.42387	0.66982	-4.12292	-0.898759	-4.00692
202928_s_at	PHF1	0.15147	5.24335	-3.37245	-2.85301	6.33418	-3.33949	-1.54141	0.907978	-2.62425
209994_s_at	ABCB1 /// ABCB4	0.151464	5.5871	0.117139	1.47883	2.37269	-1.05629	-1.95995	-3.26387	-2.95646
203508_at	TNFRSF1B	0.151368	0.669801	-3.66125	-3.25591	2.49754	4.62827	1.16932	-1.17268	-2.25851
1556874_a_at	MEX3C	0.151324	4.74505	-0.987536	-1.4898	4.38143	-2.18569	-2.24023	-1.89479	-0.823904
1568941_a_at	HNRNPC	0.151249	8.55202	-1.25457	-0.381732	-0.0932782	-1.3535	-1.4599	-1.56298	-2.77332
210944_s_at	CAPN3	0.151065	4.59492	-4.07949	-4.35441	4.06659	-0.958518	-0.893971	0.688628	-0.750533
207361_at	HBP1	0.15106	6.85358	-1.92407	-1.9649	2.75781	-1.8757	-1.64201	-1.54904	-1.43346
229610_at	CKAP2L	0.151023	-1.9656	4.92827	-1.11915	-2.03785	5.68021	-0.744683	-2.04989	-1.92948
212478_at	RMND5A	0.150987	4.6953	0.75816	-0.468652	3.95921	1.02553	-2.10551	-3.80172	-4.00441
204891_s_at	LCK	0.150941	0.189137	4.30659	4.77934	-0.335082	0.20958	-2.16036	-3.05693	-2.11509
204887_s_at	PLK4	0.15094	-2.78793	3.57214	1.43115	-2.7668	4.31476	1.65149	-1.33436	-3.07979
219588_s_at	NCAPG2	0.150875	-3.01924	3.74998	0.43833	-3.27631	5.52148	2.08886	-0.805428	-3.86001
203675_at	NUCB2	0.150849	-3.46124	-1.00979	-1.50043	-3.87774	0.902601	2.34065	2.16925	3.93467
230098_at	PHF20L1	0.150828	-3.34118	1.95265	0.200004	-3.68722	3.94881	2.88505	2.33138	-3.85896
205416_s_at	ATXN3	0.150809	-3.79871	4.74514	5.36708	-4.59631	3.59621	-0.482959	0.2007	-3.0087
244313_at	CR1	0.15077	2.69105	2.29404	2.27827	3.90594	-2.78316	-2.76153	-2.74351	-1.96663
234710_s_at	PARP6	0.150764	6.20372	-3.26021	-4.12524	4.9242	-0.965187	-1.80859	-0.154225	-2.29156
238567_at	SGPP2	0.150762	-1.6857	-0.394147	11.2243	-0.692368	-1.22894	-1.6857	-1.6857	-1.6857
201111_at	CSE1L	0.15075	-4.3774	3.88456	3.16449	-4.63411	3.99726	1.11701	0.600438	-2.34243
203340_s_at	SLC25A12	0.150673	-4.51062	2.43722	3.09609	-4.45026	4.73573	1.57314	2.64746	-4.4221
222608_s_at	ANLN	0.150646	-2.94332	3.30392	1.52823	-2.93561	3.04874	2.12184	-0.575294	-2.58208
226753_at	FAM76B	0.15049	3.36332	2.53113	1.46906	2.74063	0.194572	-1.33015	-1.08573	-7.08279
216228_s_at	WDHD1	0.150422	-2.10364	4.02465	2.6855	-2.13266	4.46936	0.117117	-2.07909	-3.6392
211199_s_at	ICOSLG	0.150296	4.19896	-1.71445	-1.65324	5.39772	-1.7267	-1.72031	-1.73521	-1.72031
219306_at	KIF15	0.150257	-2.7166	2.75811	0.270712	-2.74721	3.92249	2.41544	-0.542998	-2.75417
2028_s_at	E2F1	0.150236	-2.39106	6.14146	2.18952	-2.39106	4.68027	-1.87895	-2.29293	-2.39106
222606_at	ZWILCH	0.150182	-0.242206	2.5787	1.30529	-1.03507	3.72447	1.4094	-0.364547	-6.59925
244008_at	PARP8	0.150147	5.38038	-0.173829	-0.524262	4.05307	-3.23841	-3.13669	-0.640866	-1.85901
232044_at	RBBP6	0.150124	5.06312	-3.26537	-3.50055	4.69491	-2.23666	-0.887434	0.211833	-1.43304
230362_at	INPP5F	0.150077	-2.0152	5.95593	5.87022	-2.0152	0.24757	-1.64767	-2.0152	-2.0152
218904_s_at	C9orf40	0.150034	-0.664047	3.72292	2.68635	-2.98849	3.81517	0.576646	-1.43179	-4.43491
204822_at	TTK	0.149992	-2.80661	3.44897	1.92409	-2.78658	3.65173	1.85775	-1.43484	-2.77991
213449_at	POP1	0.149939	-3.56584	2.46552	2.76096	-3.6931	5.38197	1.02472	0.321746	-3.65068
222557_at	STMN3	0.149916	5.55509	-1.87104	-1.87104	4.79787	-1.65052	-1.86307	-1.98795	-1.85776
202138_x_at	AIMP2	0.149916	-7.75219	2.56443	4.11545	-2.25648	5.0125	2.13732	-0.492477	-1.99257
244623_at	KCNQ5	0.149907	1.66899	2.51456	2.61453	1.22525	2.6184	-2.02027	-6.70795	-0.88769
218894_s_at	MAGOHB	0.149855	-3.76397	2.24361	2.62702	-6.34642	4.56386	0.95898	-0.116216	0.807265
221597_s_at	TMEM208	0.149811	-5.71398	-0.45818	1.5377	-4.26733	1.23902	3.13015	3.0707	1.67783
227264_at	TRAF6	0.149759	5.01135	-2.98876	-4.12773	5.88608	-2.52102	0.0910109	1.12773	-3.90196
240513_at	EIF3M	0.149747	5.85243	-1.90039	-1.67218	3.83947	-1.5253	-1.35444	-1.41295	-2.54115
223299_at	SEC11C	0.149672	-6.93099	-2.11587	0.658684	-2.96791	0.235614	3.39585	3.17152	4.26167
227027_at	GFPT1	0.149662	-5.45021	-0.394224	-0.156205	-3.63304	1.54343	2.4955	2.46494	3.01973
228360_at	LYPD6B	0.149634	-1.53427	-1.01679	-1.23014	-1.05492	-1.54153	-1.53427	-1.53427	8.99681
202369_s_at	TRAM2	0.149579	-4.92095	-2.24349	-2.56077	-1.01126	1.98741	2.91023	3.08535	1.79262
209053_s_at	WHSC1	0.149557	-0.758705	3.16942	-0.805568	-0.152833	5.39374	1.18611	-0.705147	-6.85424
212419_at	ZCCHC24	0.149492	-2.91143	-2.91547	-2.91547	-2.82665	-2.72167	6.3828	4.31966	2.42205
200670_at	XBP1	0.149464	-3.56893	-4.17576	-0.341555	-3.57512	-0.306769	3.05434	4.49835	3.51197
204376_at	VPRBP	0.149448	5.01383	-1.70859	-2.83923	4.64911	-0.165212	-1.99368	-1.15969	-2.7061
203386_at	TBC1D4	0.149447	-0.808377	5.26308	3.74415	0.98163	-1.0592	-2.54697	-3.0455	-0.727367
229763_at	FOXP4	0.149434	5.33279	-1.83744	-1.84527	5.64604	-1.82805	-1.77166	-2.62056	-1.81238
235749_at	UGGT2	0.149421	-5.43836	0.714212	0.944498	-4.11506	2.21163	2.21613	1.80049	1.9982
202954_at	UBE2C	0.14942	-3.41526	3.92896	2.12355	-3.05903	3.19974	1.76775	-1.58472	-1.75049
226320_at	ALYREF	0.149391	0.224983	3.71899	2.2948	0.976111	3.51644	0.680723	-1.5178	-8.6915
218643_s_at	CRIPT	0.149389	-4.09275	1.86301	2.292	-4.94189	1.914	2.1258	1.74731	-0.0764816
204247_s_at	CDK5	0.149258	-6.72183	1.31765	1.97613	-4.06762	2.52741	2.97653	2.4261	0.224384
223312_at	PRADC1	0.149245	-7.4569	0.885183	1.36703	-4.24596	1.94627	2.64751	1.37626	3.93106
201420_s_at	WDR77	0.149107	-5.10306	3.62178	4.47399	-3.78976	4.48116	0.447965	-0.373745	-2.13917
1559039_at	DHX36	0.149081	5.46165	-2.23956	-2.47698	4.32964	-2.2193	-2.02937	0.0421855	-1.81158
201924_at	AFF1	0.149048	3.18733	-7.75917	-3.33129	0.80139	0.215583	2.05843	2.83951	-0.229875
221969_at	PAX5	0.14904	3.56178	3.37565	2.7142	3.22029	-0.628416	-4.68017	-3.53879	-2.80658
218726_at	HJURP	0.14899	-2.73888	3.73659	1.21969	-2.72536	3.99314	1.49611	-1.32215	-2.66788
209735_at	ABCG2	0.148886	-1.19751	-1.19751	-1.19751	-1.19751	-1.19751	-1.19751	-1.19751	7.90357
234993_at	ABHD13	0.148859	4.78661	-2.24614	-0.750876	4.99708	-0.975999	-1.32767	-1.09322	-3.98918
203324_s_at	CAV2	0.14885	-1.75952	-1.75952	-1.75952	-1.75952	-1.75952	-0.985151	1.35531	7.72366
212397_at	RDX	0.148825	-1.52036	-6.02766	-3.79742	0.298502	2.45248	2.54493	2.91471	1.1698
211202_s_at	KDM5B	0.14876	4.60501	-2.23312	-0.8632	4.3374	-1.95022	0.527109	-0.466879	-4.57536
1558747_at	SMCHD1	0.148754	4.6801	-2.48046	-1.66608	3.27151	-0.706913	0.125571	1.89309	-5.94613
222520_s_at	IFT57	0.148753	5.24989	-0.0762024	-1.63851	4.49255	-2.81597	-1.4201	-1.97696	-2.15763
222872_x_at	NABP1	0.148724	-5.05813	-0.904762	0.405017	-3.68359	2.40732	2.77137	3.46914	0.493697
205301_s_at	OGG1	0.14868	-2.62757	6.02411	6.43502	-3.90399	0.35541	-0.997945	-1.53999	-1.25323
200923_at	LGALS3BP	0.148591	-1.59951	-1.61137	-1.50929	-0.242901	-1.65747	-1.58108	7.71766	-0.140167
224735_at	CYB561A3	0.148591	2.06149	3.44726	4.60144	2.11278	-0.249894	-1.88234	-2.76948	-5.71151
205419_at	GPR183	0.148586	0.898501	-7.0597	-2.06868	2.28848	1.42985	2.09789	1.33359	-0.745601
225368_at	HIPK2	0.148574	-1.63459	-3.29644	-5.51776	1.08903	2.07868	2.66716	2.15659	0.694491
218357_s_at	TIMM8B	0.148539	-7.07377	2.63761	3.67213	-5.89894	1.64947	3.02883	2.1584	1.08821
213122_at	TSPYL5	0.148463	2.85972	2.85232	4.28949	1.65079	-1.23152	-3.4809	-4.06829	-1.44325
226215_s_at	KDM2B	0.148457	3.68327	0.653509	0.348581	5.15668	1.44388	-0.932117	-1.41512	-8.73827
206240_s_at	ZNF136	0.148424	5.14095	-2.65868	-0.89943	5.71769	-2.22975	-1.56595	0.14977	-4.36623
235572_at	SPC24	0.148398	-3.35298	4.53448	0.810697	-3.03745	5.27142	0.618112	-0.757698	-3.01755
208680_at	PRDX1	0.148361	-6.16454	3.11511	3.91078	-3.9017	2.57023	1.45381	1.51379	-1.09231
218380_at	LOC728392	0.148286	4.34857	-3.63535	-4.91541	4.57367	-2.32834	0.689901	1.5364	-1.9796
203041_s_at	LAMP2	0.148178	-4.5106	-2.18196	-0.381435	-3.45317	0.716344	3.72967	3.28405	2.28443
228263_at	GRASP	0.148171	4.71906	-2.98967	-2.63336	4.92043	-2.82034	-1.71153	-0.707322	0.098136
203130_s_at	KIF5C	0.148168	1.2962	1.99431	0.622881	2.59492	4.26707	-1.7705	-7.01496	-1.46648
209790_s_at	CASP6	0.148164	-4.3311	1.8295	0.125189	-4.26333	4.86609	2.39128	1.18776	-1.41445
208823_s_at	CDK16	0.148149	6.41265	-1.84538	-2.93612	6.36744	-1.4995	-2.56651	-2.883	-2.00588
212543_at	AIM1	0.148132	1.94836	1.88386	1.1057	2.6408	2.32954	-1.45724	-4.31355	-3.53955
204060_s_at	PRKX /// PRKY	0.148124	3.01656	0.37757	-0.78585	2.89628	2.16315	-0.0849343	-0.419999	-7.24444
203578_s_at	SLC7A6	0.148097	-3.17926	0.559427	3.38437	-3.66377	3.83799	2.62834	2.14384	-4.92219
226661_at	CDCA2	0.148011	-2.81926	3.06093	1.47017	-2.86125	3.41636	2.07715	-0.637445	-2.80044
201742_x_at	SRSF1	0.147908	-0.843935	3.043	2.64451	-3.61343	2.74025	1.7064	0.493218	-5.0325
238581_at	GBP5	0.147873	2.07674	-4.32832	-3.45796	0.907471	0.517127	2.52687	3.12645	-2.92563
223355_at	ALG1	0.147843	-6.19935	0.266515	2.17433	-6.69085	3.10818	5.11041	2.35799	0.360935
203313_s_at	TGIF1	0.147807	4.21568	0.434357	1.15598	4.21358	-2.76652	-2.02127	-2.60277	-2.31097
230243_at	TRMT10A	0.147797	-4.24903	3.62227	3.08532	-4.2171	3.39298	1.727	0.632799	-2.65271
219165_at	PDLIM2	0.14768	1.64162	3.11512	4.12591	3.15705	-1.07778	-3.99485	-5.12993	-0.388947
1558111_at	MBNL1	0.147659	4.51613	0.337445	-0.0157737	4.18003	-1.34944	-1.97881	-1.8889	-3.73634
228847_at	EXOC3	0.147608	4.11384	-2.60987	-3.33134	6.84134	-0.771015	-1.66493	-2.04854	-1.71772
209712_at	SLC35D1	0.147606	0.11359	1.67321	3.29558	-0.675717	1.61624	2.20079	0.797215	-8.02716
226843_s_at	PAPD5	0.147568	2.01477	-0.659311	-0.598481	3.00103	1.84931	1.21993	0.876036	-7.95484
205547_s_at	TAGLN	0.147485	5.17871	-3.15179	-3.10539	4.9303	-2.17954	-1.2544	-1.07737	-0.59196
205046_at	CENPE	0.147433	-2.13263	3.42515	-2.13877	-2.13672	5.22178	1.71656	-1.56548	-2.13263
226735_at	TAPT1	0.147417	6.28825	-0.502871	-3.61074	2.65119	-1.06242	-1.09937	-0.2099	-3.27686
225704_at	FBRSL1	0.147405	4.32664	-2.50772	-2.55207	5.53563	-2.88912	-1.57096	-1.27622	-0.0781386
1553689_s_at	METTL6	0.147383	-4.87634	2.53177	2.37081	-4.99883	3.4622	2.16195	1.77565	-1.4467
214544_s_at	SNAP23	0.147308	1.46075	5.31789	6.39604	-1.99581	-1.66954	-1.90536	-3.04893	-2.21225
243880_at	GOSR2	0.147285	2.56356	-4.75654	-4.65643	2.57812	-2.82656	1.43991	2.27961	1.49573
205114_s_at	CCL3 /// CCL3L1 /// CCL3L3 /// LOC101060267	0.147281	-2.97746	-1.86205	0.13414	-2.95018	2.9429	2.38633	-2.05894	4.03967
202254_at	SIPA1L1	0.147276	4.95287	-1.60776	-1.92596	4.93523	-1.95305	-2.5277	-0.811306	-1.76906
204394_at	SLC43A1	0.147269	-3.15757	5.29374	5.17112	-2.99509	2.21963	-0.272765	-3.13304	-1.03305
201204_s_at	RRBP1	0.147255	-2.38357	-3.07192	-2.49497	-3.81624	1.47115	3.41565	3.25342	2.5131
218300_at	PAGR1	0.147216	-5.67673	1.96685	2.18226	-4.53714	1.19415	1.35536	1.70558	2.63948
203373_at	SOCS2	0.147186	-2.50457	-1.8401	-1.92702	-2.07447	6.88557	1.46679	0.797174	-1.5568
243108_at	RANBP9	0.147184	10.0177	-1.89504	-1.89504	0.555266	-1.89504	-1.85575	-1.89504	-1.89504
213228_at	PDE8B	0.147168	-1.74793	4.66851	8.3719	-1.74793	-1.74793	-1.74793	-1.74793	-1.69266
222893_s_at	RPAP2	0.147103	-5.28555	2.10255	4.55815	-5.31749	4.02045	3.00893	2.86518	-4.62008
226884_at	LRRN1	0.147094	-3.05297	-2.93694	-2.9291	-2.60977	1.90163	3.78312	1.58386	3.08697
204270_at	SKI	0.147036	6.0779	-1.84254	-1.83662	3.41624	-1.67263	-1.42399	-1.61106	-1.84313
209031_at	CADM1	0.146968	-4.58541	0.519631	1.45391	-3.87602	1.04977	2.68346	3.19316	-0.0437926
226517_at	BCAT1	0.14689	-3.12764	3.43766	3.27593	-0.220826	3.09382	-0.682091	-2.68888	-1.74525
230986_at	KLF8	0.146877	4.41174	-4.99676	-5.08371	2.50518	0.552238	-0.00942433	1.23242	-0.627769
220068_at	VPREB3	0.146872	1.02452	3.8693	4.36972	0.449545	-3.44016	-2.38083	-2.45661	0.212308
1553736_at	ZFC3H1	0.146854	5.89106	-1.83096	-1.99199	3.26731	-1.40047	-1.76333	-1.6345	-1.3017
224347_x_at	UBE2J2	0.146824	-4.71589	3.2177	2.85133	-3.1857	3.41849	2.75998	1.78933	-4.92144
226287_at	CCDC34	0.146737	-3.27426	3.30326	0.70883	-2.72911	5.00612	0.819347	-1.66655	-1.36523
222077_s_at	RACGAP1	0.146654	-3.36098	3.03564	1.82464	-3.56836	2.95323	1.69967	0.483258	-2.09504
205662_at	B9D1	0.146498	-3.55351	-3.55927	-3.09065	-3.55351	-3.13246	5.496	3.00436	7.05905
219846_at	GON4L	0.146416	8.5686	-1.1551	-1.48415	3.875	-1.79209	-2.00069	-3.94767	-2.59174
222869_s_at	ELAC1	0.146405	-4.2732	3.22275	2.58337	-5.27643	2.81439	1.4777	1.51443	-0.901789
209680_s_at	KIFC1	0.146373	-2.92155	3.90201	1.69942	-3.25841	3.83374	1.4677	-2.34548	-1.25714
221142_s_at	PECR	0.146359	-2.64531	-2.33554	-2.22527	-3.61572	6.55355	3.49795	2.59972	-2.74155
213387_at	ATAD2B	0.146325	3.05992	3.39609	2.60954	3.24381	-0.491399	-2.59461	-3.79562	-4.2266
229114_at	GAB1	0.146238	0.777901	-3.84975	-2.66238	-3.21486	-0.833026	2.82656	2.28959	3.36354
230165_at	SGOL2	0.146208	-2.78641	3.28049	0.145546	-2.72007	3.83753	1.84876	-0.43421	-2.48643
220235_s_at	LRIF1	0.14617	-3.86168	1.7181	1.49291	-5.77897	2.79094	2.75234	3.16733	-1.63877
1553122_s_at	RBAK /// RBAK-RBAKDN /// RBAKDN	0.146165	8.93163	-1.88314	-1.77374	-1.02694	-0.783399	-1.21721	-1.08783	-1.89075
205922_at	VNN2	0.146146	1.03446	4.38554	4.61141	-0.880959	-2.32294	0.344186	-2.81264	-2.55966
203790_s_at	HRSP12	0.146132	-4.88459	1.60004	2.72206	-5.45345	5.24776	0.844638	0.852025	-0.0640599
230788_at	GCNT2	0.146132	1.85787	3.10935	3.67076	1.85308	-3.48529	-3.14325	-1.56412	-0.942374
223120_at	FUCA2	0.145893	-5.00109	-0.287747	0.380603	-3.36756	1.45439	3.47123	2.10504	1.26371
211715_s_at	BDH1	0.145875	-2.38172	4.53439	3.38045	-1.69388	8.08069	-2.00159	-6.38205	-1.95332
208776_at	PSMD11	0.14586	4.74254	-0.562373	-2.43595	5.4167	0.164148	-1.75688	-1.99578	-4.17207
238509_at	CUL1	0.145854	4.76345	-2.28193	-1.92151	5.0217	-2.06631	-2.15155	-1.03833	-1.1662
227190_at	TMEM37	0.145851	-1.72034	-1.72034	-1.73687	-1.75561	-1.76443	-0.419936	-1.11202	9.53811
38158_at	ESPL1	0.145801	-3.33094	3.45146	1.15577	-2.28737	3.62621	1.93144	-1.1152	-2.50993
203298_s_at	JARID2	0.145732	4.21195	-4.85973	-3.10006	2.4205	0.102012	1.41035	1.22311	-3.00009
221940_at	RPUSD2	0.145706	1.20869	1.92386	2.04289	1.6277	3.66177	0.808737	-2.67661	-7.80369
218512_at	WDR12	0.145695	-4.03549	1.22748	1.96267	-5.20586	4.56705	2.12531	1.00543	-1.00856
230896_at	BEND4	0.145686	2.18993	2.24773	2.07804	2.30235	1.8866	-1.33332	-4.52566	-3.98052
202241_at	TRIB1	0.14565	-5.55693	-1.59581	-0.771935	-2.35389	1.86387	2.24321	2.90231	2.79562
218051_s_at	NT5DC2	0.14559	-4.37878	0.10704	-0.207327	-4.43524	2.14978	3.52787	-0.136755	3.35336
208916_at	SLC1A5	0.145552	-6.11196	0.128152	0.895168	-5.25537	4.69009	2.0668	2.14916	1.64262
228062_at	NAP1L5	0.1455	0.13258	2.90682	3.19849	2.51372	3.11298	-3.50542	-3.57966	-3.55845
239484_at	TRPM7	0.145477	5.60915	-2.87959	-3.58038	5.52178	-1.36605	-0.867301	-1.559	-2.1706
218350_s_at	GMNN	0.145438	-5.06615	3.51407	2.32249	-1.10405	4.51846	0.972327	0.695014	-4.68485
203584_at	EMC2	0.145405	-5.70622	-1.18444	-0.452978	-4.74107	2.34559	3.56153	3.32974	2.52038
227471_at	HACE1	0.145346	4.11629	1.84706	-0.512477	2.41946	2.24901	-1.77556	-4.12874	-3.94812
211908_x_at	IGK	0.145341	-2.28472	-3.28298	0.455549	-3.92997	-0.458865	2.51211	3.12337	3.30001
209551_at	YIPF4	0.145287	-4.44895	1.80984	2.21921	-5.71694	1.40677	1.72307	1.70627	2.10654
203822_s_at	ELF2	0.14528	4.1097	-0.134852	-0.309794	3.84145	-0.205558	-0.316355	-0.648746	-6.42477
209132_s_at	COMMD4	0.145272	-5.45381	3.99574	3.43534	-4.44812	0.728759	0.983211	1.25281	0.992298
200643_at	HDLBP	0.145272	-4.04424	-1.62825	-1.74517	-4.83259	1.35394	3.2747	2.72687	4.22005
219624_at	BAG4	0.145251	4.22226	-2.25264	-2.09812	5.08508	0.672606	-1.7569	-2.20849	-2.53394
212573_at	ENDOD1	0.145202	0.396168	2.89637	3.83893	1.15505	0.88195	-3.43691	1.1188	-5.5033
222740_at	ATAD2	0.145197	1.28381	2.31913	0.538586	-0.154626	3.27642	0.757652	-1.32498	-6.12445
216450_x_at	HSP90B1	0.145182	-2.5682	-3.17408	-3.11716	-3.12855	2.25429	3.74972	5.73896	-1.01323
202207_at	ARL4C	0.145151	2.16661	-4.12989	-3.8493	1.33921	3.25302	1.56801	-1.5387	-0.4048
212949_at	NCAPH	0.14515	-2.91578	3.52795	1.42586	-2.65597	4.11876	1.11666	-1.0704	-2.55632
218611_at	IER5	0.145129	4.64376	0.31503	0.866695	4.40103	-0.104236	-5.48849	-4.14242	-0.255024
212801_at	CIT /// MIR1178	0.145074	-2.69405	6.36949	0.029787	-1.8716	6.19918	-1.36484	-3.51235	-1.87576
221685_s_at	SPDL1	0.145052	-1.37107	2.90243	0.479401	-1.93673	4.51778	1.46413	-0.209854	-5.16973
204702_s_at	NFE2L3	0.145036	-1.79214	-1.51819	0.138912	-1.79214	0.546505	-1.79214	-1.46607	7.39941
204141_at	TUBB2A	0.144997	1.44568	3.35576	2.48051	1.75201	-0.00754528	-3.56892	-4.08501	-0.205232
209093_s_at	GBA /// GBAP1	0.144974	-5.22264	-0.396328	0.601904	-4.66926	1.30191	2.79967	4.59235	1.03351
209980_s_at	SHMT1	0.144959	-3.6143	3.04223	1.59226	-3.8101	4.75773	2.28053	-0.267862	-3.05359
217790_s_at	SSR3	0.144888	-3.93279	-1.88872	-0.696943	-3.65832	1.98515	3.37194	4.0244	0.278144
219785_s_at	C16orf95	0.144879	-5.02134	3.49135	2.39929	-4.46999	2.52448	1.37915	0.723923	0.151261
228111_s_at	DNAH1	0.144841	3.50621	-4.43298	-4.32532	4.38312	-2.05018	-0.111056	0.87547	0.403086
218991_at	HEATR6	0.144837	4.814	-2.78824	-2.78116	4.27341	1.55064	-2.70333	-0.770219	-2.70899
214890_s_at	FAM149A	0.144795	-2.26243	-2.21877	-2.24258	-2.24973	-0.509642	-1.66864	3.65005	6.60947
236728_at	LNPEP	0.14479	4.32853	2.891	1.14215	2.8685	-0.405683	-3.2764	-1.86862	-4.87286
213698_at	ZMYM6 /// ZMYM6NB	0.144775	-3.53197	1.50609	2.73701	-5.76006	0.782462	0.615852	1.78212	2.71712
218481_at	EXOSC5	0.144653	-2.81428	3.16384	3.98117	-2.49888	3.3398	0.432	-1.82001	-2.35464
223946_at	MED23	0.144634	4.49539	0.607827	0.779479	3.67696	-1.09084	-0.986472	-1.72251	-5.48237
208653_s_at	CD164	0.144553	-2.75968	-3.24247	-0.175131	-7.22215	2.55462	4.09373	4.57289	1.49466
223624_at	ZFAND4	0.14445	-2.74329	6.05287	4.91923	-3.29455	0.582052	0.00233981	0.855904	-4.18013
215263_at	ZXDA /// ZXDB	0.144425	5.53233	-1.98377	-2.0949	5.43658	-2.46934	-1.86067	-2.25733	-1.11863
218436_at	SIL1	0.144419	-4.01253	-5.4638	-1.3015	-2.33028	0.526069	4.391	4.43719	2.40079
225330_at	IGF1R	0.144373	4.64086	-2.04698	-2.04132	4.53903	-2.03906	-2.04132	-1.87161	0.0427559
227181_at	LNP1	0.144368	-3.22611	-1.99799	-2.70461	-3.33493	1.93056	2.93641	4.95343	0.502718
204042_at	WASF3	0.144346	-1.27034	8.7939	-0.973273	-0.680362	-1.1817	-1.32851	-1.33682	-0.458774
202388_at	RGS2	0.144316	2.38224	1.51405	0.881431	3.10917	-2.50757	-3.48848	-3.54921	2.13747
209696_at	FBP1	0.144249	-1.60421	-0.404236	-0.745853	-0.724649	-1.61364	-1.61364	-1.61364	8.08985
203974_at	HDHD1	0.144229	-3.55941	2.21276	2.41317	-3.79789	2.87761	2.04793	1.25432	-2.52331
207183_at	GPR19	0.144229	-3.72613	-1.03735	-2.44776	-3.73573	5.3773	4.38341	4.21056	-3.72133
222793_at	DDX58	0.144202	-1.42266	-1.53217	-0.47336	-1.84134	-1.1153	0.0100627	7.2729	-1.29923
220145_at	MAP9	0.144151	5.44589	-1.90687	-1.84702	3.74822	-1.37961	-1.64515	-1.58421	-1.58203
226730_s_at	USP37	0.144138	0.259543	2.56482	1.50503	0.158253	3.64713	0.86353	0.0682176	-8.25256
203800_s_at	MRPS14	0.144134	-4.21105	2.69743	2.78606	-5.07274	1.90256	2.46429	1.59169	-1.06154
1555906_s_at	TCAIM	0.144112	-4.864	2.54615	2.61353	-4.14171	3.12155	1.14605	1.96805	-1.35769
203026_at	ZBTB5	0.14409	4.43983	1.47282	1.79352	3.78959	-0.275532	-1.03636	-1.66891	-7.86169
236561_at	TGFBR1	0.144072	3.89393	0.323472	-1.70459	4.86096	-0.885306	-1.97697	-3.12665	-1.66107
235427_at	CFLAR	0.144024	1.86524	-4.02623	-6.88803	1.7249	-0.223325	2.52566	2.24773	0.591189
227572_at	USP30	0.143939	4.95843	0.501719	-2.27173	5.68755	-2.43744	-2.55606	-1.45714	-2.77933
210202_s_at	BIN1	0.143914	2.79973	2.14266	3.14844	2.55254	-0.237166	-4.62351	-4.14174	-0.582726
1555772_a_at	CDC25A	0.143906	-2.58313	3.74411	2.81331	-2.37589	3.39857	0.737891	-2.15461	-2.26876
235678_at	GM2A	0.143905	-2.72319	0.854203	1.32975	-2.95426	0.75676	4.8132	2.20382	-3.8435
238004_at	PGBD2	0.14376	-5.26348	3.39846	4.52514	-5.79344	1.27131	1.83883	2.35627	-0.74838
228940_at	NDUFB4	0.143733	5.15209	-2.12006	-4.2543	4.09089	-1.38851	-0.855283	-0.3168	-1.58289
219035_s_at	RNF34	0.143727	-4.15671	2.10204	1.73075	-5.34928	4.31094	3.48191	2.51545	-3.86854
218209_s_at	RPRD1A	0.143726	-5.03134	1.93161	2.15754	-4.06977	2.31901	2.10452	1.99125	-0.584984
222815_at	RLIM	0.143696	4.46845	0.287724	-0.157499	4.40714	0.740247	-3.09014	-2.81278	-3.81709
217966_s_at	FAM129A	0.143682	-4.71115	2.32931	2.33121	-0.920688	2.10256	1.43714	1.21686	-2.85314
230375_at	PNISR	0.143654	5.08134	-1.67135	-2.01849	4.32576	-2.53702	-1.30857	-0.142676	-2.46696
46142_at	LMF1	0.14364	-0.322422	-4.63414	-1.24167	-0.856923	-2.99493	1.55985	2.3639	4.95116
205321_at	EIF2S3	0.1436	2.71581	2.24864	2.13961	0.581103	1.13059	-0.474258	-1.10442	-6.35942
230966_at	IL4I1	0.143587	-1.48713	-0.812489	10.8548	-1.48713	-0.752395	-1.40549	-1.41456	-1.48713
222562_s_at	TNKS2	0.143586	5.02296	0.00920824	0.555501	1.34102	-1.28975	0.464095	0.4441	-6.43419
235113_at	LRR1	0.143562	-4.76676	2.58201	2.42571	-1.7461	3.66266	1.70854	0.445848	-3.31037
210105_s_at	FYN	0.143411	2.36331	1.55871	2.32333	2.84108	0.53821	-3.04003	-5.03106	-0.777145
229221_at	CD44	0.143401	2.42115	-4.44374	-3.58136	1.51487	0.656485	3.30614	0.840932	-2.31949
230193_at	WDR66	0.143371	-1.65553	8.48941	3.69986	-1.65553	-1.48445	-1.64484	-1.65553	-1.65553
205497_at	ZNF175	0.143318	-3.84051	1.44872	1.21641	-4.61398	2.74353	3.52793	2.18325	-2.13232
224315_at	DDX20	0.143232	3.84567	0.523478	0.29277	2.6416	1.2969	-0.797783	-0.800713	-6.83867
223330_s_at	SUGT1	0.143229	-3.67346	2.55311	2.33311	-4.58337	4.38622	1.91219	1.31776	-3.26832
213523_at	CCNE1	0.143229	-5.59281	2.38849	0.100546	1.96956	5.98628	-0.249164	-1.37831	-2.7268
233937_at	GGNBP2	0.143213	4.4735	-0.144197	-0.738099	3.91514	-1.67707	-1.85221	-1.73429	-2.41923
218318_s_at	NLK	0.143134	-3.69282	3.77851	4.61497	-4.18909	0.318997	2.66909	1.13865	-2.95961
204897_at	PTGER4	0.143116	2.87266	0.747389	0.444671	2.98828	0.575914	-3.89571	-3.83634	0.341552
231166_at	GPR155	0.14307	-1.9881	-2.3726	-2.3726	-2.3726	-2.35934	2.55166	5.41022	2.55431
205987_at	CD1C	0.143036	0.77877	2.78659	3.59247	2.85219	-0.406969	-2.38644	-3.27413	-2.66668
210191_s_at	PHTF1	0.143019	-2.99097	-0.288736	0.421798	-3.56381	3.02599	3.38291	2.85194	-2.81251
218869_at	MLYCD	0.142996	-4.49511	3.29976	3.99415	-6.18774	1.48875	1.9697	1.14203	0.247243
205167_s_at	CDC25C	0.14299	-2.55037	3.99758	1.12326	-2.61362	4.08889	1.37116	-1.77708	-2.61566
204507_s_at	PPP3R1	0.142962	-3.34853	2.7983	2.48708	-3.00747	4.49595	1.98571	0.631687	-4.98564
204510_at	CDC7	0.142842	-2.07473	3.54957	2.35409	-2.68553	3.35619	0.607577	0.241899	-4.16833
230529_at	HECA	0.142841	3.82529	1.76122	1.61935	3.02571	-4.37943	-3.27292	-2.51203	0.608917
201098_at	COPB2	0.142763	-4.7291	-0.748986	0.158531	-5.17854	2.54833	3.73761	3.29163	0.802437
201761_at	MTHFD2	0.142744	-8.14863	2.32147	2.59327	-3.1778	4.99905	1.92451	1.22667	-0.755592
225438_at	NUDCD1	0.142455	-3.77112	2.93861	2.88246	-3.71201	2.87537	1.18478	1.4827	-2.71657
223296_at	SLC25A33	0.14245	2.7321	1.44838	1.25706	3.45368	1.81373	-0.817482	-1.929	-7.41737
203153_at	IFIT1	0.142432	-1.72745	-1.67815	0.0325452	-1.70295	-1.69011	0.586152	5.50736	0.343475
226936_at	CENPW	0.142359	-3.58179	3.4264	2.74083	-2.92802	3.14472	1.50333	-0.948814	-2.12322
203658_at	SLC25A20	0.142359	-5.35927	2.32739	1.62057	-3.40795	2.13806	2.34758	2.29962	-1.17642
233630_at	CDS2	0.142325	6.6013	-1.46671	-1.37757	3.4696	-1.8512	-1.92251	-2.16747	-1.8543
218540_at	THTPA	0.142302	-4.26747	1.78669	2.70267	-4.40953	0.131706	2.10323	3.46909	-0.618521
202672_s_at	ATF3	0.142296	1.94641	-4.34356	-4.51459	1.21484	2.0431	-1.70415	0.924763	2.66156
218622_at	NUP37	0.142291	-3.46705	3.25783	3.32566	-3.45981	3.85931	2.36871	0.168997	-4.73695
1554334_a_at	DNAJA4	0.142268	2.21634	2.99236	0.664296	3.23461	2.89628	-2.88158	-5.38455	-3.0064
210115_at	RPL39L	0.142233	-4.42652	6.4616	3.2906	-3.78609	2.04178	-0.142785	0.184543	-1.67269
204775_at	CHAF1B	0.142223	-2.22175	4.58853	1.31959	-2.02478	6.98156	-1.4129	-2.98031	-3.06832
218656_s_at	LHFP	0.1422	-1.69371	7.56321	4.31707	-1.69371	-1.69371	-1.69371	-1.69371	-1.03566
218857_s_at	ASRGL1	0.142029	-4.1636	3.81548	1.94839	-4.69885	2.6686	2.20901	0.670506	-1.29676
221595_at	RBM48	0.142026	5.41764	-0.657843	-0.00466555	3.59621	-0.337786	-0.71103	-0.938709	-6.49631
209689_at	CCDC93	0.141993	3.08963	-1.6727	-3.57235	5.64598	-0.0076807	-1.11979	-0.679477	-2.73261
201291_s_at	TOP2A	0.141983	-2.04722	3.22286	1.97173	-2.67112	2.64532	1.60468	-0.629579	-3.05775
201487_at	CTSC	0.141981	-7.0833	-1.59166	0.370562	-1.78616	2.64311	3.15831	2.20745	1.83748
205687_at	UBFD1	0.141978	-4.05349	2.25176	2.57089	-3.60162	2.29525	1.16332	2.73582	-2.39739
204641_at	NEK2	0.141952	-2.66744	3.25819	1.68621	-2.46588	2.7883	1.82625	-0.843502	-2.59325
227373_at	ATXN1L	0.141941	6.98982	-5.12782	-6.3218	5.90948	-1.96255	0.685617	1.10063	-3.5633
209558_s_at	HIP1R	0.141885	4.78601	0.818596	-0.58167	5.49133	-2.39164	-0.599303	-1.86058	-5.61537
242356_at	VTI1A	0.141851	4.34952	0.313721	-1.10962	4.13865	1.12329	-1.66615	-2.22343	-5.08517
216997_x_at	TLE4	0.141846	6.64328	1.5464	0.758218	2.34508	-2.59066	-2.58015	-3.00752	-2.65372
206917_at	GNA13	0.141844	5.79618	-0.478869	-1.25231	4.67427	-1.54383	-2.89693	-3.01592	-1.62883
225485_at	CEP41	0.14183	-3.17054	3.96539	3.39365	-3.09213	3.49221	-0.811678	-0.842171	-1.46292
205464_at	SCNN1B	0.141811	-1.75912	-1.75912	-1.75912	-1.75912	-1.75912	-1.36603	0.263722	9.19425
208107_s_at	LOC81691	0.141738	-2.26628	6.12221	0.22487	-2.2635	4.32483	-1.10003	-1.50641	-2.26628
215411_s_at	TRAF3IP2	0.141734	2.15459	2.1338	2.50987	3.36536	0.960951	-2.44386	-3.93592	-3.81606
214377_s_at	CTRL	0.141652	6.12346	-2.33556	-3.07329	5.67763	-1.04372	-2.38969	-1.78252	-2.25807
213566_at	RNASE6	0.14163	0.0490833	-5.5344	-2.84733	-1.4735	0.744263	3.57106	2.31092	1.50355
222579_at	UBA5	0.141621	-5.86318	-1.72224	-0.35034	-4.41006	2.91258	4.55886	3.7028	0.757057
224990_at	SMIM14	0.141583	0.76291	4.50306	5.33348	0.648774	-4.03373	-0.390158	-1.45835	-3.39867
203320_at	SH2B3	0.141568	3.21081	-0.0448113	-0.0269494	4.81123	-0.116259	-3.00511	-4.1697	-0.673548
44146_at	GMEB2	0.141519	4.20581	-0.612738	-2.02911	6.01647	0.339487	-0.977359	-2.95263	-4.5183
223723_at	MFI2	0.141515	-1.80329	6.46198	6.76236	-1.80329	-1.75291	-1.80329	-1.80329	-1.61338
200039_s_at	PSMB2	0.141491	-6.37698	1.08721	1.53087	-4.29354	2.36141	2.71634	2.45014	1.04817
225766_s_at	TNPO1	0.14148	-2.92584	2.8177	2.74018	-3.30024	2.58226	1.29137	1.82427	-3.91812
200757_s_at	CALU	0.141478	-4.4759	-0.182789	0.601692	-3.51856	2.08928	3.39551	2.66794	-0.493391
205020_s_at	ARL4A	0.141383	4.34163	-2.97779	-3.5764	4.09454	0.182532	-0.847403	-1.20821	-1.31973
1555269_a_at	ANO1	0.141366	-1.69352	-1.69352	-1.69352	-1.67178	-1.63917	-1.04672	-1.59568	10.3565
200606_at	DSP	0.141359	7.70426	-1.2195	-1.2195	-1.03448	-1.2195	-1.2195	-1.2195	-1.06009
204258_at	CHD1	0.141321	4.26612	-3.55701	-3.95208	5.0397	0.310907	-0.787763	-0.932245	-1.88944
205205_at	RELB	0.141265	1.87714	0.0365408	-0.113885	6.91295	-2.76061	-2.93033	-2.06017	-0.9771
201126_s_at	MGAT1	0.141252	-6.82734	-1.28698	0.0700828	-4.66115	2.16365	4.7376	4.04951	1.51124
224630_at	ERLEC1	0.141243	-3.3984	-5.63732	-2.6819	-3.62689	0.908062	5.17479	3.96779	3.63003
218648_at	CRTC3	0.141231	3.10857	-5.66521	-6.01839	3.29301	0.903108	1.9509	2.22952	-2.13823
207734_at	LAX1	0.141003	-4.59646	-2.10759	-1.27417	-2.67123	0.408059	2.84739	4.08714	2.6305
223503_at	TMEM163	0.140966	-2.83877	3.03819	4.11845	3.00762	-1.24091	0.713414	-2.9797	-2.38697
223584_s_at	KBTBD2	0.140964	4.65915	-1.87194	-2.22505	4.92298	-0.37225	-1.65409	-2.0405	-2.23771
238479_at	DCUN1D5	0.140954	5.07537	-1.50657	-2.22921	5.63648	-1.6511	-2.02857	-1.80413	-2.23941
205141_at	ANG	0.140945	-2.94225	-2.76123	-2.42935	-2.76013	1.14335	3.98484	3.14227	1.58438
202767_at	ACP2	0.140889	-4.32717	0.103932	0.233513	-4.19421	0.989026	2.3254	3.62346	1.31354
33307_at	RRP7A	0.140875	-2.3888	5.23134	5.10129	-2.76191	3.35142	-1.68921	-1.89729	-2.8803
202124_s_at	TRAK2	0.140862	4.78833	-0.0493378	-0.588169	0.637118	1.77678	1.01799	-1.37353	-6.33668
201013_s_at	PAICS	0.140844	-5.51578	1.87863	1.66064	-3.12444	3.43802	1.41697	0.898562	0.0552603
204172_at	CPOX	0.140816	-4.03215	0.0224433	0.0417011	-4.01675	4.04292	2.19858	1.7606	-0.00451762
212300_at	TXLNA	0.140815	-4.26137	0.243732	0.736207	-1.81142	3.35005	3.73078	2.83688	-4.62887
209118_s_at	TUBA1A	0.140789	3.58735	1.09008	-0.248777	2.55352	1.81307	-2.0801	-5.4354	-1.11147
1555960_at	HINT1	0.140723	4.53086	-2.12881	-4.33507	3.26452	0.0759063	-0.435182	-0.174465	-2.09053
226897_s_at	ZC3H7A	0.140698	1.8116	0.503111	-0.504245	2.07448	1.54441	0.445471	0.803164	-6.67821
232914_s_at	SYTL2	0.140636	-1.4669	6.84771	3.61774	-1.04503	-1.4669	-1.45971	-1.4669	-1.4669
219990_at	E2F8	0.140599	-2.93922	2.95465	1.56645	-2.93775	3.27285	1.71836	-0.48802	-2.24309
213555_at	RWDD2A	0.140561	-3.74444	-3.1382	-0.158003	-3.89309	2.11977	4.32322	2.70853	1.12297
210034_s_at	RPL5 /// SNORD21	0.140557	4.82269	-2.47545	-2.58928	3.24858	1.19964	-1.76862	-0.910014	-2.54049
235463_s_at	CERS6	0.140532	1.74957	-3.58388	-1.85856	-2.08281	2.96058	2.93238	1.92257	-3.12834
204017_at	KDELR3	0.140513	-2.16864	-2.11356	-0.169849	-2.12176	-1.25285	2.02117	0.0630047	5.28581
206632_s_at	APOBEC3B	0.140506	-4.54366	0.553619	0.162439	-2.9365	2.11834	1.95259	0.687549	2.14884
235626_at	CAMK1D	0.140495	3.84084	-5.11918	-5.08852	5.66391	-0.757712	0.468568	0.460393	-1.50983
209497_s_at	RBM4B	0.140437	-3.34877	2.66275	2.64711	-3.42633	1.99536	2.47573	1.7852	-3.72907
201660_at	ACSL3	0.140398	-2.58823	1.56066	1.43102	-4.07201	4.90516	2.16627	0.110773	-2.9153
204441_s_at	POLA2	0.140391	-2.13713	3.55516	2.92767	-2.42584	4.28214	0.26099	-1.17996	-3.98644
219271_at	GALNT14	0.140388	-2.5396	4.42405	6.43542	-1.6305	4.13769	-2.3396	-3.89414	-2.42142
220153_at	ENTPD7	0.140386	-3.21894	-1.44502	0.396778	-3.13657	3.96216	4.35264	2.07689	-3.19759
238025_at	MLKL	0.140321	-1.61749	-5.47798	-2.40269	-0.248802	0.599555	2.36602	3.04848	2.15676
238189_at	SIN3A	0.140261	5.01362	-1.74021	-1.74021	4.16738	-1.23568	-1.74021	-1.72874	-1.69205
1555785_a_at	XRN1	0.140251	-0.224017	-1.80672	-2.17604	-2.68361	1.4477	3.47548	4.6573	-3.48664
230634_x_at	ADAT3 /// SCAMP4	0.140186	-6.45745	1.88373	2.00042	-4.11657	3.1897	1.87924	1.11451	1.28325
238117_at	PPOX	0.140132	-3.83889	-0.698346	-1.17586	-3.31013	-0.128237	4.27191	3.40306	1.10166
206648_at	ZNF571	0.140077	4.64029	-2.66	-1.04902	4.45133	-2.11372	-1.97079	-0.168429	-1.87147
1557737_s_at	NKTR	0.140076	3.17937	2.29626	1.36213	2.55662	-0.588927	-1.04208	-0.761177	-6.27052
219933_at	GLRX2	0.139973	-5.95311	0.220297	0.628855	-3.69853	3.82562	2.56492	2.30811	0.27366
222192_s_at	C2orf43	0.139967	-4.02468	2.01169	2.22197	-3.66448	2.54408	2.20169	1.22597	-1.66951
1553998_at	DMRTC1 /// DMRTC1B	0.139963	4.05689	-1.57173	0.0875763	4.71503	-2.90382	-2.1304	-4.92658	2.3762
205526_s_at	KATNA1	0.139963	1.87161	2.78981	1.30901	3.47237	3.16665	-1.46578	-3.45717	-6.86674
225300_at	KNSTRN	0.139921	-4.30837	3.18605	0.153587	-4.6876	3.53973	1.18099	0.387578	1.21596
238470_at	SYS1	0.139906	2.9348	1.31579	0.456968	4.60368	-0.389662	-2.47299	-3.0581	-3.03593
220146_at	TLR7	0.139901	-2.12908	-3.29103	-1.03439	-1.05453	2.17489	2.2425	4.00897	-1.78241
228988_at	ZNF711	0.139842	4.60027	-0.314257	-1.27526	3.84934	0.643021	-1.57697	-0.933321	-5.31073
214507_s_at	EXOSC2	0.139817	-2.39985	4.46668	4.31233	-2.69208	5.39586	-2.64681	-1.79891	-2.88142
212526_at	SPG20	0.139751	1.93144	-4.93961	-4.90712	1.1981	0.871352	1.58055	1.64924	0.646711
204768_s_at	FEN1	0.139727	-2.70827	3.2726	2.5027	-3.24289	3.41235	1.31862	-0.58201	-2.81804
204057_at	IRF8	0.139658	2.67444	2.83709	2.63048	2.21197	-0.898698	-2.40567	-3.43611	-2.51997
219551_at	EAF2	0.139653	-3.4883	1.12548	0.995472	-4.87293	-0.209843	1.29179	2.49656	3.08595
220945_x_at	MANSC1	0.139644	-1.29187	-1.30281	-1.30281	-1.29916	-1.28822	-1.16053	-1.30281	8.42709
230499_at	BIRC3	0.139606	3.83366	0.870095	1.5087	2.55534	-3.44918	-3.72342	-2.26818	1.14876
203358_s_at	EZH2	0.139604	-0.0918538	2.13136	1.05866	0.423932	3.04955	0.612905	-0.0918538	-6.45469
216483_s_at	C19orf10	0.139575	-4.28889	-2.68747	0.128271	-4.9552	1.63221	4.16116	2.1963	3.30177
218774_at	DCPS	0.139557	-7.1132	0.553223	0.768858	-1.93795	2.11756	2.71036	1.52162	1.64394
228480_at	VAPA	0.139547	4.78515	-1.09428	-2.46785	4.16845	-1.35946	-1.37516	-1.0455	-2.32376
222032_s_at	USP7	0.139546	5.96515	2.6588	0.323455	4.8196	-3.64171	-3.03698	-3.72529	-2.76657
205992_s_at	IL15	0.139536	0.858189	-4.6117	-4.44158	1.35254	1.0083	2.49936	2.8436	-1.31936
242020_s_at	ZBP1	0.139425	0.833591	-3.83572	-3.71475	1.46953	-3.07487	1.31746	2.78091	2.71376
223997_at	FNIP1	0.139413	8.71708	-1.965	-1.98205	1.9504	-1.84676	-1.98774	-1.73762	-1.93771
208369_s_at	GCDH	0.139355	-4.12832	3.19499	3.66979	-4.21482	4.39	1.9116	-0.999297	-2.45098
210321_at	GZMH	0.139281	-1.42811	-1.42811	-1.42811	-1.22198	-1.42811	7.90214	-1.37336	-0.16561
201663_s_at	SMC4	0.139279	-0.638504	2.62032	-0.760283	-0.969125	3.6772	1.53037	0.569364	-5.65733
223461_at	TBC1D7	0.139173	-3.9922	2.74864	2.93746	-5.01497	2.43394	2.16016	1.81399	-1.9498
221004_s_at	ITM2C	0.139109	-1.71602	-5.15361	-2.89065	-0.481072	0.209435	2.13267	3.04228	3.24811
235178_x_at	ESCO2	0.13907	-2.5012	3.74148	2.55733	-2.49672	4.2129	-0.00412544	-1.80694	-2.44297
202030_at	BCKDK	0.139029	-5.61415	-0.273038	0.649453	-5.36539	1.84454	3.72684	2.72765	2.37938
223311_s_at	MTA3	0.138983	-3.56265	6.15046	4.89842	-3.55537	-1.25707	0.910097	0.48759	-1.8617
227418_at	MSANTD4	0.138973	-4.00129	1.64701	2.22857	-3.5984	3.01337	2.22917	1.74953	-2.49284
213508_at	SPTSSA	0.138946	-5.06869	1.52066	1.64806	-4.79891	0.773524	2.53908	1.34006	2.67996
223470_at	PIGM	0.13893	-4.50922	1.76216	2.95983	-3.93073	1.61697	2.15706	1.7051	-0.816783
200890_s_at	SSR1	0.13892	-2.97683	-0.108337	0.890434	-5.20788	2.17583	2.94608	2.30199	0.13513
223565_at	MZB1	0.138891	-2.58927	-1.1714	0.88822	-4.52326	-0.55984	2.17658	2.22332	3.49901
231824_at	LARP1B	0.13889	-3.68289	-2.7497	-1.93049	-3.32101	1.91054	4.18154	2.81666	1.83931
203729_at	EMP3	0.138872	2.87556	-5.4888	-3.78602	2.17013	-0.596877	0.929536	0.518033	1.52348
212430_at	RBM38	0.138836	3.30356	1.85048	1.41825	4.13239	-1.16787	-1.70371	-3.57252	-3.60684
237408_at	DCUN1D1	0.138822	5.26178	-0.768806	-2.58204	4.84926	-2.95483	-0.898987	-0.611574	-2.96497
223351_at	C17orf80	0.138815	-3.76309	1.62549	1.34396	-3.60256	2.8115	2.49284	2.43054	-2.74479
202027_at	TMEM184B	0.138777	-4.17662	-3.17942	-1.60865	-1.54342	0.561933	4.30179	4.44575	0.241032
238856_s_at	PANK2	0.138721	2.15554	2.16755	1.44135	2.05471	0.585509	-0.994127	-0.161097	-6.52765
220239_at	KLHL7	0.138698	0.306181	1.77037	0.726526	2.20101	3.60154	0.695632	-1.04567	-7.75622
200805_at	LMAN2	0.138586	-4.65723	-0.287904	1.07301	-4.84525	0.953217	3.40665	2.56053	1.954
201161_s_at	YBX3	0.138445	4.69236	-3.87244	-4.00972	1.17202	0.956218	0.71729	-0.467714	-0.764447
225024_at	RPRD1B	0.138428	-0.443467	4.43592	4.47672	0.353556	0.625578	-0.522353	-1.97223	-5.1712
213927_at	MAP3K9	0.138366	4.0641	-0.0918721	-2.8271	3.14366	0.583891	1.33676	-2.94004	-3.8532
209257_s_at	SMC3	0.138346	3.42298	0.721532	-0.872052	2.00129	1.94501	-1.13326	-0.0419203	-6.07368
203919_at	TCEA2	0.138328	3.23531	0.999171	-0.156606	5.69441	-0.210706	-3.05998	-3.38131	-2.95178
204137_at	GPR137B	0.138288	-0.334219	3.01241	6.23256	-0.126811	-1.74924	-1.92564	-1.62131	-1.63875
202816_s_at	SS18	0.138286	-4.5067	2.14023	1.7028	-4.16459	1.99594	1.56766	3.16851	-1.13525
201774_s_at	NCAPD2	0.138278	-2.33721	4.38477	2.27369	-2.68157	3.74267	-0.106607	-1.44234	-2.50171
202589_at	TYMS	0.138274	-4.11032	2.45041	1.79151	-1.94366	2.65093	1.37307	0.075813	-1.43937
219470_x_at	CCNJ	0.138239	3.63778	1.02319	-0.130998	1.90414	0.622758	0.622758	-0.28489	-7.2163
224200_s_at	RAD18	0.138195	-3.46141	3.28782	2.47601	-3.55652	4.65261	0.0249568	-0.534818	-1.73589
202492_at	ATG9A	0.138186	4.89604	-2.85557	-2.93127	4.5437	1.29551	0.761485	0.816539	-7.68381
1553626_a_at	EFCAB13	0.138126	7.38812	-1.43737	-1.41922	0.591459	-1.43883	-1.43302	-1.47949	-1.34298
220231_at	PPP1R17	0.138051	-1.44488	-1.42966	12.2358	-1.44488	-1.44488	-1.42053	-1.44488	-1.44488
224724_at	SULF2	0.138047	-1.27666	-1.28787	-1.28787	-0.307126	-1.20941	-1.28787	-1.29347	7.43511
209123_at	QDPR	0.138041	-5.62793	0.398618	1.01982	-3.02073	2.80324	1.92683	2.18633	0.597524
224330_s_at	MRPL27	0.138015	-4.6917	3.80663	3.567	-3.2326	2.09525	1.09678	0.290012	-1.45665
224827_at	UBTD2	0.138012	-4.25497	2.73366	2.44509	-3.20024	2.6537	1.26435	1.30882	-1.91466
225188_at	RAPH1	0.137992	-1.63564	5.01317	4.65681	-1.63564	-1.33142	-1.63564	-1.63564	0.138011
226818_at	MPEG1	0.137965	1.73037	0.023118	2.60997	2.86081	-2.83326	-2.80485	-2.84074	1.78121
242336_at	GSK3B	0.137961	6.75089	-1.22178	-2.07855	3.26242	-1.04787	-2.06065	-2.0777	-2.18682
201590_x_at	ANXA2	0.137949	-6.68305	-0.932158	-1.22205	-0.874179	4.76536	2.91742	0.233851	1.36397
210113_s_at	NLRP1	0.137936	4.17747	-3.05662	-3.21244	3.89378	0.0489218	-0.739822	-0.215426	-2.14968
1558827_a_at	ZNF831	0.137845	3.57602	4.17906	2.70552	-0.559989	-1.63386	-2.16877	-2.30603	-2.41504
219014_at	PLAC8	0.137819	1.88971	-4.26122	-2.53083	2.45413	-1.03255	-1.50846	-0.0573466	3.68815
212216_at	PREPL	0.137754	-4.25684	0.599375	1.7459	-4.25684	2.20562	2.07774	2.47682	-0.122718
209252_at	HARS2	0.137751	2.69201	0.499945	0.620811	0.854851	2.72278	1.06142	0.560378	-8.78804
230047_at	ARHGAP42	0.137709	-0.222045	-3.07455	-2.69881	-2.35144	3.61843	3.15598	2.50434	-2.08658
218527_at	APTX	0.137681	-3.15599	2.06721	2.01186	-3.43397	3.13669	2.02231	1.76155	-3.59387
228273_at	PRR11	0.137615	-3.87663	2.59195	0.489961	-1.87864	2.97075	2.05558	0.0248132	-1.76141
224564_s_at	RTN3	0.137597	-5.04451	0.676978	0.759431	-4.47379	2.29735	2.58988	2.38625	1.09569
227458_at	CD274	0.137548	-3.04892	-3.05175	-3.03761	-0.925015	1.71927	2.40367	5.48913	-0.766641
220588_at	BCAS4	0.137544	0.387423	4.50753	4.19993	1.33146	-1.55658	-1.73555	-3.78693	-1.6058
210172_at	SF1	0.13746	4.31558	-0.779491	-0.708496	3.46521	-0.88125	-1.6827	-1.18101	-2.84544
215165_x_at	UMPS	0.137438	-2.99985	2.442	3.13055	-4.8703	3.60724	1.13753	1.24043	-2.5731
209207_s_at	SEC22B	0.137429	-4.53437	2.28811	2.9613	-6.71374	2.32586	3.67979	2.92481	-1.88188
224872_at	DIP2B	0.137419	5.24147	-3.16838	-3.01522	3.5304	0.852196	0.462719	0.917838	-6.05773
202240_at	PLK1	0.137415	-2.61053	4.93973	0.471171	-2.56939	4.17612	-0.558081	-0.20229	-2.56455
226770_at	MAGI3	0.137363	-2.05542	-1.88339	-2.02591	-2.04141	1.58704	2.89921	4.65743	-1.9194
208949_s_at	LGALS3	0.137344	-4.67705	-3.09496	0.148722	-1.33132	3.1406	2.64828	1.11593	1.46055
201928_at	PKP4	0.137223	-3.83065	1.83245	-1.64579	-3.61205	4.24615	1.91442	0.329577	0.80321
223377_x_at	CISH	0.137139	-2.19193	-2.0037	-1.95124	-1.49576	5.86833	0.0101346	-1.73029	2.70347
205347_s_at	LOC101060235 /// TMSB15A /// TMSB15B	0.137096	-1.52484	11.4862	-0.36153	-1.52484	-1.49714	-1.52484	-1.52484	-1.30326
212775_at	OBSL1	0.137087	-1.46738	-1.46738	-1.46738	-1.46738	-1.46738	-1.46738	-1.46232	9.67962
222654_at	IMPAD1	0.137065	-3.82821	-0.314267	1.03658	-4.77147	1.77313	2.67447	2.36937	1.20485
223095_at	MARVELD1	0.137061	-1.377	-1.71391	-1.22798	-2.0923	-1.377	-1.20595	-1.37181	9.77756
211637_x_at	IGH /// IGHA1 /// IGHA2 /// IGHD /// IGHG1 /// IGHG3 /// IGHG4 /// IGHM /// IGHV3-23 /// IGHV4-31	0.137041	-1.1408	-2.29368	0.690016	-4.40775	-1.23333	2.281	2.64924	3.13457
204494_s_at	C15orf39	0.137035	-4.56757	-4.15045	-2.20943	1.42515	1.01381	2.74144	2.73372	1.74136
226612_at	UBE2QL1	0.137032	-2.84214	-3.37011	-0.884861	-0.904226	-0.576711	1.30548	3.11973	3.30183
222118_at	CENPN	0.137011	-1.52681	2.34268	1.27813	-2.7613	3.80375	1.8524	-0.235681	-4.02899
222068_s_at	DNAAF1	0.136999	-2.28654	-2.48524	-1.90851	-2.72854	-2.67038	3.27339	1.38131	6.54576
238545_at	BRD7	0.136912	4.47634	-1.17838	-2.32356	4.53135	-0.793267	-1.49173	-2.13997	-1.78117
204504_s_at	HIRIP3	0.13686	-4.7593	3.95885	2.08301	-4.86232	3.2626	0.862213	0.899988	-0.236677
229764_at	LOC101060141 /// TPRG1	0.136826	-1.81864	-1.82722	-1.61538	-1.81634	6.08271	2.04501	-0.215464	-1.52319
223454_at	CXCL16	0.136764	4.1888	-1.66751	-1.92571	3.67448	-2.13794	-2.04499	-2.14207	1.33629
201887_at	IL13RA1	0.136729	4.52875	-2.30255	-2.34815	3.97727	-2.0075	-0.204985	-1.61266	-0.960323
214108_at	MAX	0.136697	5.32188	-0.692979	-1.33206	4.42492	-1.64151	-2.11391	-2.21557	-2.15577
210387_at	NCALD	0.136689	-3.62533	2.42136	2.49641	-3.85214	0.19205	1.70466	2.1366	-0.490043
202304_at	FNDC3A	0.136682	-0.0675201	-5.9539	-2.86864	-0.679694	-0.150444	2.02021	2.81774	3.11773
225696_at	COPS7B	0.1366	-4.49214	2.33801	1.61121	-4.27147	3.47987	2.20491	2.57619	-2.65675
212115_at	HN1L	0.136597	-4.39827	2.56992	2.02426	-3.97671	3.16484	1.56841	0.932326	-0.965935
213501_at	ACOX1	0.136562	-3.85233	0.728062	1.50887	-4.17942	2.39645	2.33739	2.69174	-1.18337
204023_at	RFC4	0.136515	-2.79026	3.51303	1.69166	-2.81184	5.55296	1.16729	-1.37274	-3.90916
228092_at	CREM	0.136441	-4.45315	-0.342804	1.50487	-3.87163	2.91191	2.29197	2.84275	-0.651497
227999_at	PWWP2B	0.136424	3.41268	-2.85669	-2.60768	5.06326	-3.03598	-2.08547	0.928265	0.088745
227877_at	ANXA2R	0.136389	4.44679	2.53094	3.20938	1.53836	-2.95112	-3.38178	-1.49986	-2.74464
210244_at	CAMP	0.136384	-1.68711	6.37918	6.03205	-1.68711	-1.68711	-1.68711	-1.68711	-1.49344
203056_s_at	PRDM2	0.136346	4.58126	-1.56029	-2.03738	3.44376	-1.45406	-0.636187	-0.310919	-2.74573
228523_at	NANOS1	0.136303	-1.58542	8.01248	3.85522	-1.58542	-1.57075	-1.58175	-1.58542	-1.58542
223274_at	TCF19	0.136274	-4.04652	3.32765	0.898131	-3.12099	4.69358	1.66709	0.115285	-2.68907
223651_x_at	CDC23	0.136234	-3.83726	1.10856	1.44342	-3.95304	3.47306	2.24256	1.43661	-1.40351
212164_at	TMEM183A /// TMEM183B	0.13623	2.71794	1.16909	0.958758	3.06977	-0.175784	-0.165585	-0.897301	-6.25132
224129_s_at	DPY30	0.13618	-6.2086	3.16702	3.33341	-2.97907	1.24562	1.30267	1.18858	0.250459
222653_at	PNPO	0.136142	-3.98109	-0.518694	2.05048	-3.5363	3.78386	2.92335	1.98144	-2.3967
219225_at	PGBD5	0.136139	-1.53537	10.6217	0.893551	-1.53537	-1.53537	-1.53537	-1.53537	-1.53537
223361_at	ABRACL	0.13613	-4.65895	2.54095	4.17081	-5.51047	2.655	1.47275	0.45397	0.218282
235085_at	SGK223	0.13611	0.687207	3.61335	3.53859	1.30842	-0.418234	-2.54809	-4.404	-0.346853
201896_s_at	PSRC1	0.136103	-2.34727	6.30263	1.19306	-2.47367	2.46777	-0.565778	-1.79875	-1.27885
214804_at	CENPI	0.136098	-2.7819	4.34467	2.00366	-1.90853	3.76392	0.270413	-2.17189	-2.25068
204448_s_at	PDCL	0.136095	-3.97815	3.65807	3.1669	-2.40921	2.48985	1.7181	0.380965	-3.66153
202691_at	SNRPD1	0.13604	-2.378	5.02914	5.40228	-0.96599	4.10399	-1.92786	-2.38748	-4.7898
217834_s_at	SYNCRIP	0.136034	-5.43704	1.9465	1.25045	-5.03366	4.77451	2.36303	1.82811	-1.05252
210935_s_at	WDR1	0.136031	-2.80749	4.29172	3.59272	-3.02468	2.92181	-0.560711	-2.55536	-0.281111
202604_x_at	ADAM10	0.136004	-0.921876	-3.07901	-1.67938	-3.6613	2.47997	5.19802	4.36893	-3.65702
204168_at	MGST2	0.135959	-3.61376	2.97055	3.27504	-4.61249	1.78912	1.75502	0.171669	-0.486031
202933_s_at	YES1	0.135959	-2.77093	-2.80127	-2.80751	-1.06184	0.371272	1.48684	2.88836	3.57333
213280_at	RAP1GAP2	0.13595	3.74754	-3.85252	-3.82568	4.45916	-0.715412	-1.24299	-1.98528	1.87954
213008_at	FANCI	0.135927	-3.07614	3.42774	1.31374	-2.62881	3.99671	1.01258	-1.2064	-1.89112
1553928_at	ELMOD2	0.135919	-3.47915	-2.47869	-0.175788	-4.48876	1.43777	3.41429	3.63696	1.60248
201657_at	ARL1	0.13588	-5.15818	0.978918	1.77893	-4.25996	1.59901	1.91215	1.3985	2.3022
226932_at	SSPN	0.135848	-4.23752	-2.44369	-0.0350258	-1.89241	0.181892	2.78306	2.48094	2.667
212719_at	PHLPP1	0.135825	2.99498	4.10086	3.82003	0.930469	-0.654348	-3.1014	-3.56896	-2.93746
1555689_at	CD80	0.135808	0.563662	1.40375	0.903547	3.6487	2.34902	-2.67016	-3.34907	-2.38799
238029_s_at	SLC16A14	0.135767	-2.93024	-2.73479	-1.4437	-1.92019	0.582098	3.00022	3.18425	1.42666
209746_s_at	COQ7	0.135669	-2.04538	4.42692	4.06498	-2.20151	3.35956	-0.821886	-2.70112	-2.38319
213666_at	2006-09-01	0.135663	4.69778	-0.466843	-1.98634	5.34074	-1.4271	-1.92606	-1.69165	-3.03115
209975_at	CYP2E1	0.135648	-2.1194	-2.28739	-2.1554	-2.00101	-2.1738	0.833951	6.32469	2.6898
212947_at	SLC9A8	0.135645	7.50482	-2.48056	-3.51972	8.09431	-1.92697	-2.83387	-2.55425	-3.48382
224583_at	COTL1	0.135611	-0.441626	2.74701	2.91461	2.66115	1.96014	-1.00384	-4.21953	-3.48559
228152_s_at	DDX60L	0.1356	3.04735	-1.44808	0.0908117	1.85205	-2.6098	-2.81872	3.23388	-1.61894
201468_s_at	NQO1	0.135584	-1.9221	-1.78122	-1.68462	-1.84671	4.18639	0.217094	3.89991	-1.7619
211639_x_at	IGH /// IGHA1 /// IGHA2 /// IGHD /// IGHG1 /// IGHG3 /// IGHG4 /// IGHM /// IGHV4-31	0.13557	-0.675744	-3.1602	0.647076	-4.29738	-1.40052	2.71245	3.16821	2.50347
238043_at	ARID1B	0.135554	5.12792	1.00729	-0.638555	3.98509	-1.51017	-1.30735	-2.9202	-3.67028
200934_at	DEK	0.13555	1.44127	2.52247	2.02233	1.73897	1.4085	-2.89584	-3.77118	-1.55756
228737_at	TOX2	0.135505	-3.05634	-0.859387	-1.57437	-1.05028	5.68769	2.97006	0.00885854	-2.61298
230123_at	NECAP2	0.135494	6.13061	-2.33266	-2.72434	4.72261	-1.10473	-0.864634	-1.65409	-3.18417
236816_at	NAA25	0.135437	4.31158	-1.32889	-0.544063	3.78152	-2.53033	-2.56163	-0.98513	-0.517658
209333_at	ULK1	0.135363	2.8976	-4.80788	-4.14932	3.1964	-0.6488	1.56344	1.69712	-1.53999
222487_s_at	RPS27L	0.13536	-4.75332	3.02111	2.28908	-4.59589	0.8636	2.30876	2.50082	-0.572115
207338_s_at	ZNF200	0.135336	-2.94727	1.35418	1.99415	-3.22295	3.42584	1.72079	1.85052	-3.50558
203465_at	MRPL19	0.135334	-5.00844	1.89956	2.34111	-4.4043	3.62119	1.40271	1.76255	-0.766252
225540_at	MAP2	0.135334	-0.0580902	5.68393	4.87138	-0.637709	-1.60735	-2.05426	-2.00821	-2.07863
202551_s_at	CRIM1	0.135311	5.17152	-1.79407	-1.84944	4.21629	-1.88613	-1.92489	-1.93597	-0.726006
217602_at	LOC101060363 /// PPIA	0.135285	4.64736	-0.628868	-2.1825	2.24952	0.980553	-1.50525	-1.21855	-2.90454
227792_at	ITPRIPL2	0.135212	-5.06759	3.37446	3.67241	-2.13705	0.487022	0.855201	0.178433	0.0464844
205249_at	EGR2	0.135206	-0.84053	3.1444	4.58137	-0.306489	0.0610971	-2.47386	-3.58009	0.959257
201714_at	TUBG1	0.135181	-4.49177	2.19325	1.48639	-3.94382	2.84641	1.15653	1.05789	0.431037
204294_at	AMT	0.135159	5.0613	-2.81326	-3.10907	3.89303	-2.85894	-0.765048	0.499074	-1.09156
222015_at	CSNK1E	0.135137	-3.26075	-3.44422	-2.07673	-3.3428	-1.00895	6.01997	4.46558	1.54371
209825_s_at	MIR3658 /// UCK2	0.135106	-3.7469	-0.333742	1.05165	-2.21677	5.37324	2.55283	-0.160051	-2.37668
201944_at	HEXB	0.135102	-4.4856	-4.20258	-2.59982	-2.12406	1.71039	4.35191	3.40242	2.58684
228280_at	ZC3HAV1L	0.135047	-4.82393	1.32553	2.25456	-3.69957	3.09188	0.971783	0.199973	1.3958
1555963_x_at	B3GNT7	0.135037	2.86767	0.513644	0.513644	5.64257	-2.94526	-2.93031	-2.47281	-0.983695
1568678_s_at	FGFR1OP	0.135034	-3.82046	3.12478	2.34601	-4.80596	3.19983	1.05891	0.665274	-0.674217
1558662_s_at	BANK1	0.13502	2.97101	-0.463272	0.111197	3.15397	1.73169	-0.84498	-1.57028	-5.15975
219479_at	KDELC1	0.134968	-1.97601	-1.21813	1.17794	-1.97601	8.81154	-0.903319	-1.97601	-1.94803
225688_s_at	PHLDB2	0.134939	7.13447	-0.048218	-1.43435	-0.616976	-1.39348	-1.48612	-1.55968	-0.892159
227697_at	SOCS3	0.134912	-0.806063	-4.02554	-2.85186	1.3309	0.0520237	3.53718	2.76985	-1.38197
218324_s_at	SPATS2	0.134884	-6.0352	1.16025	0.600659	-2.80406	0.177353	2.95168	3.14354	1.15796
211754_s_at	SLC25A17	0.134828	-3.34109	2.73515	3.11714	-5.11422	3.42806	1.09705	1.88235	-2.63398
216237_s_at	MCM5	0.134713	0.167713	3.43744	2.6737	0.621422	3.20454	-0.527974	-2.75115	-5.60347
212715_s_at	MICAL3	0.134673	3.4549	1.82697	0.771986	3.55748	-0.266092	-2.78872	-2.90762	-3.12911
204416_x_at	APOC1	0.134672	-1.30643	-1.30643	-1.30266	-1.30643	-1.30643	-0.920257	-0.552186	7.47901
237464_at	LOC101060589 /// SMG1	0.134671	5.44388	0.457918	-0.0905231	3.0382	-0.63001	-2.94018	-1.42991	-3.7759
220328_at	PHC3	0.134652	5.99825	-1.71392	-1.8068	3.47781	-1.65224	-1.58388	-1.60766	-1.81571
219572_at	CADPS2	0.134648	-1.71957	-1.71957	-1.71957	-1.71957	-1.71957	0.799083	0.361647	6.74931
229595_at	CHCHD4	0.134627	-4.35514	1.97447	2.19683	-4.15229	3.54654	2.06732	1.5836	-2.02707
218429_s_at	C19orf66	0.134624	2.0957	-5.33314	-4.1745	2.03752	-0.747078	0.0906291	5.66759	-1.53825
233458_at	LOC101060521 /// POLR3E	0.134622	4.11916	-2.17533	-3.08074	5.41923	-1.72495	-2.05616	-0.557986	-0.994438
223515_s_at	COQ3	0.134594	-3.28098	2.33702	2.37509	-3.43072	4.11239	1.0921	0.437281	-2.69976
229872_s_at	LOC100132999 /// LOC100996473 /// LOC100996720 /// LOC100996740 /// LOC101060404 /// LOC101060562 /// LOC101060645 /// LOC101060698 /// LOC642441 /// LOC730256	0.134574	3.81659	1.27348	0.917686	2.74514	-3.13063	-3.10887	-1.46634	-0.608817
244443_at	CHD2 /// LOC100507217	0.134485	4.33206	0.58523	-0.0114843	3.09054	-2.27811	-1.5104	-1.30199	-2.79111
226161_at	SLC30A6	0.134466	-4.58054	0.673528	1.8018	-3.91018	1.78267	2.80406	2.74863	-0.824902
204785_x_at	IFNAR2	0.134439	-2.37153	-5.88073	-2.87614	-0.478223	0.542517	3.21949	2.83754	3.25571
227960_s_at	FAHD1	0.134341	-4.74152	2.29725	2.43396	-3.45139	2.5305	0.976991	1.13323	-0.232779
206759_at	FCER2	0.134328	5.08054	-1.96166	1.88526	1.89338	-2.25195	-1.71602	-2.29661	-0.648223
218974_at	SOBP	0.134319	2.67467	3.37268	3.14398	0.313358	-0.048749	-3.2734	-2.03081	-2.84841
201540_at	FHL1	0.134307	2.8614	-2.18315	-2.01932	2.64248	-0.753679	-1.97359	-2.33942	2.92477
219957_at	RUFY2	0.134294	4.89091	-0.144698	-0.979951	3.37227	-1.43293	-2.22471	-1.92517	-1.78064
205296_at	RBL1	0.134265	-1.40233	2.68287	1.50947	-3.8716	3.1786	1.29401	0.444701	-2.99725
1556035_s_at	ZNF207	0.134264	2.78765	-1.50597	-4.3517	1.56343	1.42688	0.993692	2.2344	-4.31992
203785_s_at	DDX28	0.134227	1.89565	1.35942	1.79393	2.80022	2.52372	-0.363828	-1.93203	-7.44641
227703_s_at	SYTL4	0.134183	-1.46395	1.77979	9.19983	-1.46395	-1.46395	-1.46395	-1.46395	-1.46395
223658_at	KCNK6	0.13409	-4.38267	-0.977409	0.0388557	-3.51035	0.616489	3.59177	2.45503	1.98057
204318_s_at	GTSE1	0.134016	-3.04203	3.08	1.17584	-3.01905	2.95443	2.06473	-0.712721	-1.65003
208644_at	PARP1	0.134014	-7.08842	5.9065	5.5624	-5.71205	4.70905	2.1372	-0.206559	-3.01436
204439_at	IFI44L	0.133955	2.05971	-1.84928	-1.79557	1.41083	-1.8457	-1.18249	4.12864	-1.65511
204826_at	CCNF	0.133929	-2.53576	4.4143	1.79659	-2.48136	3.73932	0.703151	-1.68523	-2.70883
210136_at	MBP	0.133924	1.60992	0.407038	0.229502	2.96791	1.87404	0.463724	-1.17833	-6.24651
242625_at	RSAD2	0.133842	-0.3416	0.956199	1.5806	-1.50416	-2.08208	-0.887039	4.72415	-1.93872
227152_at	KIAA1551	0.133789	2.71125	-2.30557	-2.39745	1.89941	0.173816	1.16106	2.06812	-4.25124
202917_s_at	S100A8	0.133783	0.0674442	-1.08414	-0.791975	-0.38909	-1.29942	-1.29669	-1.30626	5.72491
240898_at	SPAG16	0.133768	-1.52074	7.38211	4.02342	-1.52074	-1.52074	-1.52074	-1.52074	-1.52074
1567080_s_at	CLN6	0.133761	-3.19242	3.67509	3.13729	-2.98068	2.73183	0.70452	-0.2348	-2.47836
217907_at	MRPL18	0.133712	-6.53956	2.41304	2.46337	-4.24912	3.64214	2.13457	1.52617	-0.415329
201259_s_at	SYPL1	0.133656	1.47802	3.38824	3.77017	2.14358	-0.805237	-2.74033	-3.69484	-2.10793
213178_s_at	MAPK8IP3	0.133653	2.96974	-3.64827	-4.68213	3.79941	-1.99538	0.266882	0.792509	0.831158
227834_at	TXLNB	0.133653	-1.58841	0.539365	-0.675134	-1.58841	-1.57559	-1.2654	-0.686029	6.81246
212894_at	SUPV3L1	0.133634	3.59275	-0.0170322	0.18145	2.36044	2.08084	-0.466637	-0.791112	-6.90781
1552274_at	PXK	0.133624	2.34451	3.04723	3.25527	2.10719	-0.583492	-1.53278	-1.53586	-5.84157
221727_at	SUB1	0.133605	2.49853	-6.54853	-3.03916	2.23904	1.65656	1.0934	1.27284	-1.09021
228097_at	MYLIP	0.133578	3.51524	1.16056	-0.0125705	3.05723	-1.44561	-0.730497	-3.04444	-2.27031
219497_s_at	BCL11A	0.133513	2.35822	2.62495	2.67169	1.46384	-0.445716	-2.46886	-3.51279	-1.632
212021_s_at	MKI67	0.133486	-2.1329	2.51716	-0.102143	-2.34631	3.5052	2.19671	-0.676357	-2.47836
226221_at	KIAA1432	0.133484	1.53242	0.375565	-0.439818	0.887319	0.966604	2.36492	2.03696	-7.73682
224391_s_at	SIAE	0.133463	-0.208519	-3.1177	-3.30941	-3.11434	1.91703	3.84079	3.59864	-0.891925
224891_at	FOXO3	0.133403	0.40997	-6.87414	-5.14392	1.04706	-1.24462	3.00415	2.4404	3.95749
218223_s_at	PLEKHO1	0.133304	2.64918	0.640868	1.18531	3.48358	0.838456	-4.52275	-3.55132	-0.358087
242843_at	BCAN	0.133302	-2.23366	-2.32688	-2.23154	-2.25485	-0.75485	3.38286	4.16887	1.33837
201008_s_at	LOC101060503 /// TXNIP	0.133299	3.28164	-3.47418	-2.77699	2.97671	-2.88072	0.160898	1.72996	-0.267554
201476_s_at	RRM1	0.133248	-1.50261	4.34969	2.84786	-2.16814	5.0231	-1.52012	-2.53943	-3.05084
1556698_a_at	GPRIN3	0.133215	-1.92696	-1.89471	-1.06781	-1.92696	5.66409	2.54885	-0.245014	-1.74399
212256_at	GALNT10	0.133198	2.97346	-3.43455	-2.98006	4.088	0.870332	-0.0873646	0.487728	-3.20047
230556_at	IMMP1L	0.133191	-4.75227	3.26809	2.78417	-3.35349	1.58602	1.47864	1.98164	-1.78234
200644_at	MARCKSL1	0.133187	-0.320077	4.81032	5.17535	0.0496331	-2.50887	-1.27918	-0.885359	-3.04468
238719_at	PPP2CA	0.133168	3.64453	1.27983	0.748267	2.98576	-0.362183	-0.718608	-2.12956	-5.04242
213758_at	COX4I1	0.133124	4.13669	-1.19165	-2.18986	3.18171	-0.00506578	-1.17961	-0.881842	-2.54666
217234_s_at	EZR	0.133123	3.0788	1.84805	0.016688	2.89657	0.00283887	-1.72465	-2.58038	-3.16496
231810_at	BRI3BP	0.133066	-1.7271	3.707	3.05982	-1.84693	1.92201	1.64844	-1.03526	-4.37463
211650_x_at	IGH /// IGHA1 /// IGHD /// IGHG1 /// IGHG3 /// IGHM /// IGHV3-23 /// IGHV4-31	0.133046	-1.93916	-2.71752	0.424931	-3.86911	-0.392107	2.27269	2.9824	2.77935
215380_s_at	GGCT	0.132989	-3.2447	3.27278	2.8958	-2.2636	4.8981	0.91641	-0.652598	-4.58848
1053_at	RFC2	0.132978	-2.1726	4.46503	3.75744	-2.70021	3.33426	-1.47188	-1.91979	-1.64775
224800_at	WDFY1	0.132959	1.06095	-0.374316	-0.52706	2.12855	0.499275	0.527145	2.55731	-6.05212
221523_s_at	RRAGD	0.132915	-2.68388	-3.16846	-3.17764	-0.117812	-0.00768024	2.61162	1.8664	3.40824
1554229_at	CREBRF	0.132902	3.96473	-1.58403	-1.54106	3.73232	-1.66218	-1.61635	-1.88968	-0.0287711
223451_s_at	CKLF	0.132872	-4.90084	0.420461	0.741979	-4.338	3.07582	2.64309	1.55674	1.03324
201825_s_at	SCCPDH	0.132785	-3.20402	3.27394	4.14479	-0.593556	3.49286	-0.599064	-3.11039	-1.92082
219910_at	FICD	0.132764	-3.00042	-2.44671	-0.746504	-2.28646	-0.55629	2.29259	2.81199	3.29317
207124_s_at	GNB5	0.13276	0.729798	2.66006	2.3469	1.39072	1.15928	-1.22433	0.0831956	-6.14423
230179_at	LOC285812	0.13268	2.55823	2.69695	1.39942	2.66866	-1.24326	0.0377054	-1.45307	-5.84535
214704_at	TCF25	0.132654	4.88644	-2.15352	-2.27425	4.00669	-1.85918	-1.59552	-1.62423	-0.271976
213195_at	LYRM9	0.132643	5.17715	-2.3092	-0.927871	5.09474	-2.50587	-2.85424	-0.565447	-1.75667
212895_s_at	ABR	0.132633	3.37603	2.84944	0.885874	2.99819	0.383083	-1.86906	-4.18666	-3.68982
1555037_a_at	IDH1	0.132632	-2.91159	0.085856	1.48263	-5.71193	2.24864	1.78373	2.53411	0.802253
1556088_at	RPAIN	0.132625	4.29364	-0.106643	-2.34916	3.2024	-0.359147	-1.12726	-1.18906	-2.85594
202679_at	NPC1	0.132614	-2.59033	2.4248	2.4248	-2.0533	5.17945	0.982248	-0.0575317	-5.34022
226799_at	FGD6	0.132603	-2.05479	4.66718	4.27413	-1.93152	-0.377201	-0.627321	-0.218197	-1.94402
227640_s_at	RP9 /// RP9P	0.132598	3.95387	-3.48075	-2.32105	8.51118	0.681634	-3.37419	-2.00762	-3.12344
204492_at	ARHGAP11A	0.132572	-2.09139	3.77474	0.0711161	-2.35302	4.84652	0.19218	-1.68516	-1.98581
225505_s_at	PCED1A	0.132484	6.15035	-3.4805	-4.21064	4.39802	-3.24176	-0.747704	-0.233131	-0.172866
235651_at	TTC22	0.132461	-2.46281	-3.19072	-3.08391	-2.01149	2.44032	1.90137	1.77211	3.3802
205632_s_at	PIP5K1B	0.132461	0.616811	-5.23269	-4.65794	-0.808835	1.47927	2.57027	2.63557	1.41942
204835_at	POLA1	0.132459	-1.79698	4.08136	2.51635	-2.63543	3.91636	0.120683	-1.02935	-3.85345
204159_at	CDKN2C	0.132443	-4.26872	2.19802	1.69099	-2.79465	1.15116	2.09877	1.97277	-1.27053
211310_at	EZH1	0.132417	5.45625	-1.96127	-2.23403	2.20236	-1.18416	-0.950979	0.114397	-2.28163
205217_at	TIMM8A	0.132389	-2.08721	3.86073	5.30342	-2.15737	3.57131	-2.02056	-2.42749	-2.20999
221253_s_at	BLOC1S5-TXNDC5 /// TXNDC5	0.132356	-3.31779	-4.74087	-1.54061	-4.14438	2.11987	3.74625	3.63455	2.98668
203829_at	ELP4	0.132338	-3.03427	2.32943	2.27564	-3.56263	2.56731	1.82378	1.65643	-3.13468
212345_s_at	CREB3L2	0.132335	0.1184	-6.16866	-1.64195	-2.08556	0.488858	2.77335	2.80288	2.15055
203819_s_at	IGF2BP3	0.132324	-3.23785	3.60974	3.57022	-0.267576	0.71549	0.358696	-0.413605	-2.89912
201063_at	RCN1	0.132244	-2.1631	-6.19766	-2.29356	-2.3279	3.41249	2.0235	2.45903	3.38895
229882_at	RPS15A	0.132243	4.49884	-2.0797	-2.78973	3.3757	-0.24115	-1.68918	0.18702	-2.23569
242979_at	IRS1	0.132235	-2.26598	1.79982	1.94777	-2.62334	-2.0156	2.50941	4.02306	-2.62562
222155_s_at	SLC52A2	0.132219	-4.68459	0.846215	1.34727	-3.17846	3.22035	3.29403	1.54033	-1.94645
227438_at	ALPK1	0.132164	-1.48396	7.66536	2.43673	-0.787859	-0.863454	-2.14856	-0.740613	-2.05722
1555895_at	DNM2	0.132162	-1.75749	-2.08833	-2.08833	1.26562	6.30111	1.68449	-2.06405	-2.08833
230407_at	SBNO1	0.132149	2.40071	1.02196	-0.326821	2.95847	0.789996	0.795208	-1.3863	-6.1142
229628_s_at	CCDC180 /// LOC100499484-C9ORF174	0.132139	0.0375333	-4.70903	-4.59065	1.11943	0.261373	4.8501	0.579915	0.591394
213647_at	DNA2	0.132121	-1.00772	2.82847	1.63834	-2.13411	4.48702	0.510853	-2.31713	-3.11236
230128_at	CKAP2	0.132092	-2.16966	1.07541	0.152728	-4.7827	-0.303999	2.09866	3.32952	0.845662
1554414_a_at	OSGIN2	0.132086	-3.77449	3.44012	2.84031	-1.27725	4.63298	-0.0742537	-0.68927	-3.84207
213618_at	ARAP2	0.132082	3.84091	-0.566371	-2.47907	3.13363	1.56429	-1.10614	-1.99563	-3.00071
201633_s_at	CYB5B	0.132075	-0.988528	3.52752	3.58274	-3.2572	3.39421	0.544957	-0.871782	-4.50987
211026_s_at	MGLL	0.132013	-6.01843	-1.84715	1.25913	-1.95632	2.52677	2.6273	2.56447	0.726623
225829_at	PDZD8	0.131923	4.55615	-2.15053	-2.68068	5.67568	-0.292602	-1.23255	-2.01966	-2.82205
219147_s_at	NMRK1	0.131884	-4.9301	-3.04336	-1.34862	-2.02742	0.734637	4.10607	3.73107	1.89932
239233_at	CCDC88A	0.131875	-3.81926	3.23095	1.72976	-3.51959	1.52078	2.33418	1.31799	-1.80266
218477_at	TMEM14A	0.131874	-6.28199	4.32245	4.62179	-2.81894	3.08483	0.284912	-1.29925	-0.124944
228281_at	C11orf82	0.131846	-2.9464	2.0266	1.73645	-3.16548	4.76576	1.69602	-1.93967	-1.42066
218981_at	ACN9	0.131818	-4.48857	2.4371	3.43042	-4.24531	1.68056	-0.366088	-0.499072	3.22446
223766_at	LOC100133130	0.131805	5.37448	-3.4819	-2.51018	5.11254	-1.0093	-0.451616	-0.81073	-3.4217
202710_at	BET1	0.131796	-3.31226	0.539817	1.222	-4.60152	1.4055	2.24789	2.03111	0.819822
203165_s_at	SLC33A1	0.131793	-3.16439	-0.218613	1.04377	-5.1015	1.90771	2.84243	2.27107	0.584551
229597_s_at	WDFY4	0.13177	3.74649	1.2135	1.17217	4.6294	-1.31288	-3.59786	-2.46033	-2.91336
208926_at	NEU1	0.131704	-4.74278	-2.74149	0.560495	-2.33963	0.808311	2.97302	2.90336	2.1425
232083_at	KIF16B	0.131702	4.96549	-1.94625	-2.0437	4.7446	-1.05376	-1.98929	-2.53177	-0.943312
221027_s_at	PLA2G12A	0.131594	-4.01723	-0.51643	0.836973	-4.02626	1.7212	1.87909	1.11668	3.07009
60084_at	CYLD	0.131571	3.7897	-2.29792	-2.37926	3.33117	-0.247783	-0.182711	-0.642754	-2.30587
244413_at	CLECL1	0.131569	-5.40089	1.07487	1.50313	1.11798	1.76591	0.292928	-2.65769	2.81937
207871_s_at	ST7 /// ST7-OT3	0.131562	-6.08293	-1.07714	-0.765715	-0.347419	1.64834	1.91322	1.32839	3.01469
229009_at	SIX5	0.131467	-2.85702	-3.03239	-2.07152	-3.31908	-1.62627	4.79634	4.4729	2.61627
202845_s_at	RALBP1	0.131452	-4.85462	2.87719	0.82481	-5.32431	3.51148	2.47174	1.22324	0.0108813
205248_at	DOPEY2	0.13142	5.37327	-1.55523	-1.55523	3.20631	-1.42551	-1.55523	-1.55523	-1.55523
218504_at	FAHD2A	0.131387	-4.68267	2.47481	2.37796	-3.20787	2.66365	2.27074	0.86235	-1.78841
1568943_at	INPP5D	0.131365	4.14501	-0.357629	-0.913175	3.93958	-1.81242	-2.07908	-1.60304	-1.57341
217127_at	CTH	0.131354	-2.52228	-0.456297	-1.58422	-2.33893	3.09385	2.85563	2.15975	-1.61562
1569257_at	FMNL1	0.13135	3.45535	-3.25483	-3.13043	4.02604	-0.555725	-1.23609	0.169315	-0.750694
225522_at	AAK1	0.131343	-0.991798	-2.76314	-2.65143	-3.02531	1.97001	3.01139	3.01321	0.354148
218627_at	DRAM1	0.131341	-0.995369	-3.59533	-3.11169	0.159518	2.06479	4.97546	2.02082	-2.8596
224467_s_at	PDCD2L	0.131331	-7.13988	1.027	3.25657	-0.984871	2.0347	1.56421	1.41674	-0.317757
214097_at	RPS21	0.131313	1.50348	2.66976	2.018	2.10528	1.54942	-1.11275	-4.60413	-3.1915
203158_s_at	GLS	0.131278	-4.14299	-0.0644336	1.29117	-3.67342	2.18951	3.38356	1.23471	0.0272445
223020_at	CLPTM1L	0.131263	-7.74135	-0.506991	-0.545927	-4.45201	2.25125	3.45984	3.98314	3.34147
215429_s_at	ZNF428	0.131211	-3.09777	-3.05784	-2.35906	-2.98597	-3.09777	-3.06583	19.6786	-3.09777
204740_at	CNKSR1	0.1312	-2.45828	-2.71733	-1.99623	-2.60319	-1.20882	3.44456	3.58126	3.01531
209372_x_at	TUBB2A /// TUBB2B	0.131177	-1.38064	6.17208	4.11891	-1.58495	-0.469317	-1.58764	-1.79464	-1.41559
1554348_s_at	CDKN2AIPNL	0.13117	4.87072	-1.28684	-1.76355	3.85618	-0.989199	-1.76661	-1.76661	-1.76417
226080_at	SSH2	0.131167	3.07241	1.37008	0.812239	2.52806	0.446272	-0.0196163	-2.37358	-5.3994
218597_s_at	CISD1	0.131162	-6.16712	1.76988	2.61205	-1.97286	3.54675	1.17759	-0.271111	0.181212
205284_at	URB2	0.131097	3.26266	-0.295709	1.32295	3.94044	2.28166	-2.30231	-3.50092	-4.50332
241751_at	OFD1	0.131077	3.96027	1.36792	0.712017	2.4129	-2.99062	-3.0844	-2.68025	0.718157
212356_at	KHNYN	0.131058	4.66593	-1.92164	-2.54396	4.83055	-0.746258	0.169157	-0.388925	-4.95797
204067_at	SUOX	0.131006	-3.63559	-3.0404	-1.73523	-2.97918	1.20757	3.32985	4.66988	1.22797
203284_s_at	HS2ST1	0.130983	-3.01684	2.0683	2.26409	-4.373	0.70975	1.97041	2.0449	-0.801132
31845_at	ELF4	0.130967	0.981837	3.0003	2.68331	1.77259	1.38539	-0.763268	-2.24661	-5.67683
212928_at	TSPYL4	0.130955	4.98313	1.18745	1.26513	3.75966	-0.753607	-3.49574	-2.49366	-3.96183
1558693_s_at	C1orf85	0.130954	-5.78363	-0.776966	1.08261	-1.73619	0.452365	3.43877	2.65754	0.726627
201004_at	SSR4	0.130946	-3.29174	-4.75298	0.302941	-2.65772	-2.34766	3.01139	4.13595	4.7098
232591_s_at	TMEM30A	0.130938	-3.73678	-1.4116	0.880174	-3.54764	0.616006	3.45818	3.54897	0.086408
204529_s_at	TOX	0.130881	-4.25574	2.74681	3.11798	-0.357623	1.26764	1.26606	-0.357623	-2.25456
209911_x_at	HIST1H2BD	0.130822	-2.80468	-2.1204	0.0703544	-2.98292	0.165835	1.60229	4.92928	0.730234
210541_s_at	TRIM27	0.130818	-4.54885	1.05252	2.35192	-3.58462	2.34889	1.91899	1.89713	-0.755095
219355_at	CXorf57	0.130811	2.2648	1.16243	0.18785	-0.149057	1.39478	0.8991	1.15469	-6.64454
203276_at	LMNB1	0.130798	-3.15654	3.29571	2.22172	-1.41198	3.61463	0.768122	-0.647993	-3.58018
37577_at	ARHGAP19	0.130764	-1.25401	3.96633	2.02699	-1.33868	3.16881	0.43443	-1.06225	-4.74295
214335_at	RPL18	0.130732	6.42473	-1.62597	-1.6607	3.22945	-1.58429	-1.55998	-2.24766	-1.63292
1560029_a_at	C11orf57	0.13069	3.96044	-1.78198	-1.79389	3.84991	-0.378888	-0.996342	-0.906773	-2.66766
235252_at	KSR1	0.130664	1.14572	-3.83067	-4.84495	2.87642	3.26375	-1.13165	0.601502	0.18476
204317_at	TRMU	0.130653	-2.19692	4.15901	-1.12711	-2.92942	4.71027	0.269936	-0.764632	-1.51476
232893_at	LMBRD2	0.130644	-3.52225	-0.234448	1.04205	-3.39262	2.75308	3.27956	2.58112	-2.34497
220840_s_at	C1orf112	0.130642	-2.13877	4.11967	1.40905	-2.19227	5.30464	-1.08756	-2.30872	-2.00029
214790_at	SENP6	0.130635	4.06559	-2.26055	-2.57143	4.3338	-0.803672	-1.54979	-0.0648713	-2.11547
222701_s_at	CHCHD7	0.130525	-5.48022	2.86807	2.76677	-5.59463	3.11953	2.49981	1.36049	-0.412851
222843_at	FIGNL1	0.130525	-0.772533	2.52676	1.8514	-0.128034	4.17503	0.157191	-1.63095	-5.30323
218986_s_at	DDX60	0.130522	1.80242	-1.36454	0.751571	0.381382	-2.4092	-2.82933	5.03373	-1.48862
222126_at	AGFG2	0.130516	-4.31962	2.09746	2.77611	-3.14061	4.51491	1.30235	-0.319987	-1.9359
223277_at	ELP6	0.130494	-4.77198	4.59716	3.72335	-4.56064	2.3039	0.820447	0.523755	-0.971894
225287_s_at	TMEM55B	0.130494	5.72207	-1.90566	-1.79786	4.2897	-0.817326	-0.869821	-2.06971	-3.2921
228388_at	NFKBIB	0.130478	5.25805	-2.65334	-2.69908	3.85829	-0.219008	-1.85359	-1.08204	-1.67976
225529_at	ACAP3	0.130443	0.00959723	-3.87888	-4.58268	3.52218	-0.790172	0.830693	1.60274	1.59421
206589_at	GFI1	0.130442	-3.67996	1.18412	-1.47287	-3.67996	-0.287494	3.57673	3.40711	0.894566
222879_s_at	POLH	0.130398	-3.23017	3.87844	2.18427	-3.77276	1.90039	0.687003	1.38985	-1.82448
204812_at	ZW10	0.130365	-3.59718	2.09629	1.6967	-2.47212	3.60175	1.76051	0.950163	-3.27751
202729_s_at	LTBP1	0.130301	-0.810447	5.19457	3.43013	-0.498865	-1.57288	-1.96707	-3.31254	1.26204
236295_s_at	NLRC3	0.130281	1.4308	2.14568	0.797415	1.71084	1.51394	0.314993	-1.4331	-5.89195
218543_s_at	PARP12	0.130261	2.65881	-0.790461	-0.657942	3.12577	-2.09167	-1.61965	3.28985	-4.20439
209231_s_at	DCTN5	0.13023	-2.13953	1.8436	2.53054	-3.95328	2.87655	1.58748	1.15553	-3.02605
204875_s_at	GMDS	0.130226	-5.32183	2.66828	4.21816	-2.22208	0.748644	1.75252	1.47874	-1.94515
218519_at	SLC35A5	0.130211	-4.08522	1.35862	2.27943	-4.97418	1.89103	1.54486	1.61409	1.09899
232035_at	HIST1H4A /// HIST1H4B /// HIST1H4C /// HIST1H4D /// HIST1H4E /// HIST1H4F /// HIST1H4H /// HIST1H4I /// HIST1H4J /// HIST1H4K /// HIST1H4L /// HIST2H4A /// HIST2H4B /// HIST4H4	0.130196	-1.09713	-3.10281	-0.0452902	-2.56399	-1.3241	1.97164	4.70652	0.82554
202962_at	KIF13B	0.130192	1.21161	-5.2906	-5.52652	0.830829	1.2679	3.07908	2.31421	-0.0499282
218076_s_at	ARHGAP17	0.130154	2.33609	3.36549	3.20107	2.7936	-2.63934	-2.4449	-3.23125	-2.06745
227915_at	ASB2	0.130118	-1.80236	3.2744	4.84775	-1.96829	2.35292	-1.37095	-2.85956	-0.84947
210164_at	GZMB	0.130096	-1.67726	-1.74292	-1.70289	-0.850874	0.122854	5.16286	1.62989	-1.63082
203605_at	SRP54	0.130088	-5.66963	0.710512	1.22747	-5.83715	2.29802	4.06745	3.31884	0.272082
228987_at	FAM49B	0.130061	1.81723	2.98694	2.57084	2.87664	-0.0347622	-2.88276	-1.86562	-4.35695
237856_at	RAP1GDS1	0.130042	5.02508	-1.76179	-1.76179	4.82754	-1.7484	-1.76179	-1.76179	-1.76179
209868_s_at	RBMS1	0.130032	3.54211	-0.600661	-1.58278	3.62194	-2.53969	-2.2771	-2.19096	1.59047
224642_at	FYTTD1	0.13002	2.24205	1.06948	2.38808	2.81744	-0.658131	-0.111804	-0.788901	-6.2667
218195_at	C6orf211	0.130005	-4.74039	2.24638	2.64751	-3.85318	2.64043	1.47951	2.0521	-1.49358
204565_at	ACOT13	0.129969	-4.80087	1.31993	2.52816	-4.12232	2.37237	0.646918	1.26177	1.56365
223027_at	SNX9	0.129963	3.32293	-4.32235	-1.29473	2.77437	1.75435	-0.676504	-1.37404	-1.30744
226308_at	HAUS8	0.129949	-1.62647	4.84155	0.91781	1.55324	3.36198	-0.93759	-1.79615	-5.16251
227070_at	GLT8D2	0.129926	-1.65769	-1.66614	-1.66614	-1.66614	-1.53094	0.890055	8.10656	-1.47601
209764_at	MGAT3	0.129906	-5.41198	-0.585895	0.610655	-3.46068	1.88595	3.49772	4.46314	-0.99395
41397_at	ZNF821	0.129846	4.32634	2.38546	-1.11952	4.46304	-2.24199	-2.49785	-2.64155	-2.42074
225060_at	LRP11	0.129703	-1.51729	-1.51729	-1.51729	-1.51729	4.88248	-1.51729	-1.44242	3.53946
200783_s_at	STMN1	0.129685	-1.2854	3.52206	2.21147	-2.48185	2.77315	1.09668	-1.59399	-3.09542
202958_at	PTPN9	0.129667	-2.75817	5.35982	4.12798	-2.91495	3.01279	-0.496075	-1.99668	-2.43715
201504_s_at	TSN	0.129649	1.51528	1.83084	2.03736	3.03196	1.12207	-0.834076	-1.32972	-6.60008
1554140_at	WDR78	0.129628	-1.55269	12.5512	-1.51726	-1.55269	-1.55269	-1.55269	-1.55269	-1.06366
205356_at	USP13	0.129621	0.286364	3.38945	1.82416	0.917337	2.94292	0.325194	-2.78113	-5.86157
213005_s_at	KANK1	0.129586	-5.44283	1.92215	0.536088	-1.22338	0.0923647	2.41896	1.38814	0.800144
231990_at	USP15	0.129551	3.73768	-2.52724	-1.75996	2.55282	0.630086	0.19592	0.585172	-4.27192
219031_s_at	NIP7	0.129541	1.18193	3.15666	3.49154	1.59675	2.20602	-0.969967	-2.29654	-7.03675
219978_s_at	NUSAP1	0.12949	-2.67556	3.48629	1.99969	-2.42414	2.6208	0.951834	-0.25895	-2.60278
235868_at	MGEA5	0.129477	6.73381	-1.31994	-1.32332	0.568661	-1.31251	-1.32332	-1.22872	-1.32332
226879_at	HVCN1	0.129473	2.63686	1.83951	2.47395	0.980192	0.958416	-1.7368	-4.04005	-2.24938
212378_at	GART	0.129434	-3.52699	2.54992	2.73612	-2.30175	3.24961	0.37952	0.52848	-2.55771
228855_at	NUDT7	0.129429	-1.24402	5.04387	4.05555	-1.85984	-0.072594	-1.48879	-1.60535	-1.00895
203140_at	BCL6	0.129356	1.61333	3.3158	3.15346	-0.350187	-3.45865	0.500839	-0.427087	-3.05365
219474_at	C3orf52	0.129244	-3.37778	6.86891	2.95647	-3.24475	2.04487	-1.26114	-0.779914	-1.24158
203867_s_at	NLE1	0.129187	-2.53302	2.73498	4.21999	-0.625269	3.94756	-1.39704	-3.16316	-1.79305
203391_at	FKBP2	0.129182	-4.43952	-2.50353	0.0405296	-3.67745	-1.38209	4.04372	2.66102	4.76472
237187_at	HRK	0.129177	2.76179	4.09709	2.58786	-0.648332	-2.04673	-2.1396	-2.22196	-1.05313
227008_at	HDDC3	0.129173	-4.83071	2.64515	2.20132	-4.30113	2.29159	1.2234	0.726911	1.01277
200770_s_at	LAMC1	0.129155	0.255729	-4.70224	-3.0094	-1.66639	0.643581	3.48497	2.26356	1.18786
205202_at	PCMT1	0.12913	-5.58282	2.80356	2.67109	-4.52305	1.88856	1.60848	1.0786	1.15051
214519_s_at	RLN2	0.129102	-2.19746	4.58527	5.15068	-1.9713	-0.907172	-1.9742	-2.11628	1.37766
238532_at	DPF3	0.129083	6.9763	-1.24265	-1.32935	-0.723169	-1.15745	-1.60078	-1.91443	0.477139
226075_at	SPSB1	0.128998	-2.99394	1.73034	1.29086	-3.4903	1.31966	3.15738	3.10715	-3.5169
203711_s_at	HIBCH	0.128991	-2.9137	1.62648	1.42298	-4.31377	2.5257	1.76725	1.51443	-1.01948
213459_at	RPL37A	0.128944	3.5731	-1.36295	-3.15695	2.24333	1.01389	-0.0302058	0.340498	-3.52468
218491_s_at	THYN1	0.128903	-4.84053	1.61933	1.48575	-3.28554	2.29977	1.28347	1.21368	0.845103
238534_at	LRRFIP1	0.128892	3.65158	0.310607	0.207921	3.31834	-1.10065	-1.91439	-2.20578	-2.16393
218888_s_at	NETO2	0.128878	-4.09474	1.15227	1.10251	-1.17114	3.12922	2.49421	0.274373	-2.43574
207992_s_at	AMPD3	0.128853	2.60377	1.1132	2.32915	2.69421	0.490616	-1.90267	-4.37979	-2.26001
240091_at	PSMA8	0.128849	-3.24367	4.05458	3.22803	-2.87954	1.66204	0.714858	0.00223393	-2.08202
204547_at	RAB40B	0.128782	-2.33247	-3.82994	-1.10629	-1.95353	-0.243978	2.51627	2.4323	3.53038
204204_at	SLC31A2	0.128681	-3.54329	-1.56503	-1.34561	-2.9481	-0.627673	2.93525	3.60724	2.90508
231963_at	ANKRD33B	0.128677	-1.91692	2.27534	2.46117	3.16362	1.37808	-1.14912	-2.79907	-2.46581
226763_at	SESTD1	0.128627	3.58966	0.60872	-0.130243	3.0806	0.544403	-2.45706	-2.57566	-2.56472
200998_s_at	CKAP4	0.128588	-2.70815	-4.94958	-1.24446	1.29908	0.358792	2.45423	1.92348	1.62781
218793_s_at	SCML1	0.128564	4.84341	-1.34608	-1.58707	2.87056	-1.00962	-1.00962	-1.65913	-1.68908
202284_s_at	CDKN1A	0.128545	0.798626	-4.83509	-4.14609	2.02128	1.44603	0.818669	2.14755	-0.0472076
225694_at	CDK12	0.128467	2.69149	-0.804834	-1.51027	3.06773	1.34822	1.03078	-0.291921	-5.99421
206788_s_at	CBFB	0.128429	-3.70145	5.4764	3.26724	-3.48053	4.33009	0.711971	-1.32537	-3.52962
218262_at	RMND5B	0.128358	-3.88947	4.21709	3.51529	-4.40101	2.04931	1.99109	1.18012	-3.11594
218208_at	PQLC1	0.128326	2.55858	1.89205	3.25656	4.03976	-0.00202901	-2.25829	-4.93252	-3.52439
212451_at	SECISBP2L	0.12829	3.72594	-3.58916	-1.93578	3.69274	-1.1742	0.414068	0.769002	-3.0076
208813_at	GOT1	0.128267	-5.85257	1.83583	1.34351	-3.15818	4.32869	1.45762	0.552129	0.12883
218884_s_at	GUF1	0.128266	-2.10528	1.45848	1.45143	-3.70891	4.52058	1.01459	1.29361	-3.34253
205225_at	ESR1	0.128245	-3.09106	-3.34052	0.35065	-1.76467	-0.14421	3.49625	3.20015	0.69543
204605_at	CGRRF1	0.128229	5.44504	-1.98332	-0.203969	5.44044	-1.03203	-3.2018	-2.63978	-2.26203
230048_at	IFRD1	0.128207	4.34263	-0.904089	-2.93877	3.16864	-0.492327	-1.89802	-1.71072	-0.335924
210416_s_at	CHEK2	0.128158	-2.48877	3.45112	2.7889	-2.94031	2.45583	1.38957	-0.468012	-2.94031
230559_x_at	FGD4	0.128132	-1.0805	-1.2735	-1.26837	-1.2735	-1.24886	-1.2735	-1.24886	8.15871
209247_s_at	ABCF2	0.128128	-3.56158	1.39659	2.18223	-2.98633	3.64498	0.800705	2.09767	-2.8585
228910_at	CD82	0.128118	-0.264372	1.76039	2.35173	4.5313	-0.449133	-2.18914	-2.5282	-2.39014
1556021_at	GPR180	0.128021	-1.99008	1.61331	1.25311	-3.25943	1.83916	2.03009	2.30588	-3.21877
1556389_at	CNPY3	0.127973	3.48337	-0.678437	0.0371679	4.06904	-0.878053	-2.00984	-2.26972	-1.88178
201502_s_at	NFKBIA	0.12794	3.05071	-1.66829	-0.116246	4.40059	-3.04602	-3.45353	-1.87761	2.35349
240570_at	INADL	0.127903	4.64214	-1.48414	-1.48414	3.38547	-1.48414	-1.48414	-1.48414	-1.20057
218947_s_at	MTPAP	0.127873	1.77722	0.107088	0.502629	1.8076	2.35693	0.14949	-0.331489	-6.24752
205282_at	LRP8	0.127862	-2.66919	-1.56209	-0.891744	-1.37416	5.50145	2.01447	0.141003	-1.6505
200696_s_at	GSN	0.127855	-1.99619	4.49645	4.42597	3.01218	-2.81876	-1.02769	-2.07911	-2.22837
223707_at	RPL27A /// SNORA3	0.127807	3.93581	0.786916	0.129925	4.12241	-0.324915	-1.59691	-2.85958	-4.01028
222943_at	GBA3	0.127807	-1.63464	3.50035	4.30213	-1.63102	-1.62739	-1.62739	-1.62921	1.90767
226948_at	RHBDD1	0.127747	-3.06878	1.03065	1.8869	-4.57044	0.354011	2.55406	2.52728	-0.130178
218930_s_at	TMEM106B	0.127712	-3.88093	0.640464	1.39763	-4.2011	0.841655	1.64858	2.32138	1.63993
224839_s_at	GPT2	0.127678	-4.88717	3.21602	1.25612	-2.07156	4.3542	0.529557	-1.16525	-0.337482
210255_at	RAD51B	0.127674	-1.47521	4.98697	4.99958	-0.681225	-1.40716	-1.47521	-1.47521	-1.47521
203935_at	ACVR1	0.127663	-1.78939	-4.27023	-2.78383	-1.45597	2.68265	2.57073	2.78057	0.85466
224898_at	WDR26	0.127661	4.28708	-0.914922	-1.0792	4.93406	-2.61073	-0.440635	-1.27632	-3.29815
205139_s_at	UST	0.127642	4.34494	-1.68277	-1.68277	4.76084	-1.49503	-1.68277	-1.68277	-1.5528
205291_at	IL2RB	0.127627	-2.67182	0.121066	0.990848	-1.91082	4.4302	2.28905	-0.580511	-2.44563
218430_s_at	RFX7	0.127613	3.0449	-0.328622	-0.694484	1.47377	1.06787	0.885625	0.684056	-6.33773
230690_at	TUBB1	0.127608	3.45439	-1.47593	-1.47593	3.93447	-1.47593	-1.47593	-1.47593	-0.599596
212243_at	GCOM1 /// POLR2M	0.127602	2.96764	0.114413	-0.143255	2.87764	0.897581	0.0294915	-0.556977	-6.1923
216392_s_at	SEC23IP	0.127577	-2.95752	1.39081	2.56032	-3.01163	2.11281	2.41941	1.46577	-3.18974
207396_s_at	ALG3	0.127571	-5.17216	-1.87096	0.202687	-3.70865	2.38235	4.14105	3.24715	0.444872
239133_at	CTDSPL2	0.127555	4.0565	1.1369	0.22473	3.19337	-0.253914	-1.54599	-2.66021	-3.87906
201587_s_at	IRAK1	0.127535	-0.109845	-7.66944	-7.23929	3.22307	1.75098	2.35001	3.17209	1.54068
204333_s_at	AGA	0.127509	-3.82195	-0.163011	0.768235	-4.22896	0.874154	1.90001	2.60931	2.18325
210131_x_at	SDHC	0.127468	-3.26856	2.31682	2.4351	-2.84487	1.95765	2.06518	1.192	-2.90294
1568665_at	RNF103	0.127446	3.56337	0.0831704	-1.8006	3.04975	-3.24177	-0.405802	-0.285122	-1.30648
217963_s_at	NGFRAP1	0.127426	-0.864996	3.37959	2.76483	0.81681	-1.10651	-2.40629	-3.97392	2.61937
213615_at	LPCAT3	0.127411	4.70729	-1.32961	-1.41378	3.54112	0.349625	-1.29056	-1.94771	-3.16506
1560741_at	SNRPN /// SNURF	0.127276	3.75979	-2.42636	-2.00816	3.33516	-2.66855	-0.946116	0.427054	-0.359716
224881_at	VKORC1L1	0.127271	-5.01224	1.8093	2.23205	-5.24796	3.94992	1.8029	3.40676	-2.13246
228234_at	TICAM2 /// TMED7-TICAM2	0.12726	-4.40021	1.81944	3.1475	-3.33548	1.36574	1.61881	1.25858	-0.481005
209608_s_at	ACAT2	0.127257	-1.00643	2.36879	2.40602	0.480159	3.68166	-0.0658325	-2.36644	-4.54296
229068_at	CCT5	0.127213	-2.11033	3.07158	3.06388	-1.73436	4.93756	-1.90077	-2.01479	-2.08567
217933_s_at	LAP3	0.127209	-5.03732	0.105432	1.31734	-5.10005	2.217	3.03824	5.85556	-2.11164
208118_x_at	LOC100271836 /// LOC101060596 /// LOC101060604 /// SLC7A5P1 /// SLC7A5P2	0.1272	4.13993	2.10506	0.325593	4.04363	-0.122414	-2.29965	-2.29546	-5.41057
200663_at	CD63	0.127174	-4.06045	-4.11777	-1.88878	-1.38142	-0.774282	4.22291	4.29508	2.5034
1566785_x_at	NSF	0.127116	3.8614	0.996202	-0.473213	4.06198	-1.20633	-2.51389	-2.21429	-2.40725
228019_s_at	MRPS18C	0.127111	-3.19525	2.197	2.32661	-5.3426	1.43233	1.38049	1.52783	0.578304
238002_at	GOLIM4	0.127079	-4.72758	-2.53634	-2.70554	-1.39757	3.12705	3.20827	1.69217	2.29116
217764_s_at	RAB31	0.126996	-0.228147	-4.50644	-3.61371	2.04999	2.22537	2.09519	0.726502	-0.372791
210623_at	UBXN1	0.126955	4.3501	-0.774974	-2.19512	3.58013	-1.43719	-1.96444	-0.690237	-1.46229
210845_s_at	PLAUR	0.126925	-1.27925	-1.85098	-1.55117	-1.16769	-1.6195	0.207263	-0.0493203	6.63021
226795_at	LRCH1	0.126908	3.19089	3.07289	2.7543	2.1006	-0.778532	-1.1986	-0.518939	-7.45716
242943_at	ST8SIA4	0.126897	-3.87957	0.820563	1.68164	-2.54807	1.49414	2.22773	1.96233	-1.25832
240288_at	KCNRG /// TRIM13	0.126893	4.26133	-1.86976	-1.78774	6.13552	-1.88207	-1.82465	-1.89027	-1.87386
224632_at	GPATCH4	0.126854	-4.20654	1.19892	1.8711	-0.688789	6.02182	0.517402	-1.08836	-3.01155
237336_at	ADD2	0.126854	4.85375	-1.80032	-1.841	3.17527	-0.321185	-0.841934	-2.20192	-1.75092
203927_at	NFKBIE	0.126844	3.00809	-1.05585	1.41074	4.72702	-3.03192	-2.99	-1.39125	-0.605855
202307_s_at	TAP1	0.126841	-0.924621	-4.58231	-0.0506605	1.11973	3.30719	0.485982	6.8848	-7.16671
202193_at	LIMK2	0.12684	-0.503815	2.68752	2.00872	-1.31636	2.53919	0.73913	-0.16995	-5.04519
218018_at	PDXK	0.126821	-4.44542	-0.223763	1.07341	-3.38952	2.27395	2.97701	2.24541	-0.341157
218456_at	CAPRIN2	0.126806	2.9497	-3.52559	-5.41297	2.88393	-0.0673533	0.524548	1.53297	-0.672957
213454_at	APITD1 /// APITD1-CORT	0.126769	-2.31448	3.15078	1.36598	-2.99474	4.13054	0.580668	-0.543032	-2.47236
206653_at	POLR3G	0.126764	-2.76993	-0.362649	1.48175	-2.36553	6.9175	0.217541	-1.22519	-1.66967
211450_s_at	MSH6	0.126736	-0.424666	3.4608	2.35943	-2.1426	3.61871	-1.3822	-1.81873	-2.5067
203008_x_at	TXNDC9	0.126725	-5.19908	2.00617	2.46694	-3.01024	1.60132	1.61149	1.05729	0.360726
230516_at	MALSU1	0.126718	5.45807	-1.57801	-1.69875	2.85513	-1.48396	-1.55767	-1.01116	-1.63901
204566_at	PPM1D	0.126699	1.69384	0.925128	0.47162	0.898753	1.62951	0.780391	0.43817	-6.55806
218363_at	EXD2	0.126699	-4.34417	-1.7022	-0.481689	-3.05078	1.51146	3.53504	2.70014	1.39543
222691_at	SLC35B3	0.126693	-2.74679	0.873519	0.928886	-5.47732	1.40113	1.85969	2.46416	1.05721
229450_at	IFIT3	0.126679	-1.27867	-0.818324	-0.904357	-0.855119	-1.00442	-0.801117	5.15819	0.159276
205811_at	POLG2	0.126679	2.50325	1.07918	1.10271	1.29096	1.90464	0.0673716	-0.0455749	-7.46616
218498_s_at	ERO1L	0.126642	-3.50964	-0.511111	-0.22583	-3.00076	4.00635	3.87373	1.26765	-2.04777
233461_x_at	ZNF226	0.126621	-3.01216	0.0913767	0.652143	-4.54049	1.07604	2.75137	3.40021	-0.269795
222018_at	NACA	0.126591	3.45404	-2.87311	-3.76558	2.97466	-0.239914	-0.267113	0.083073	-0.693796
223220_s_at	PARP9	0.12659	-1.37175	-2.17754	-0.525185	-0.0434266	1.85785	1.61966	4.1175	-4.01766
225723_at	CCDC167	0.126585	-4.20119	3.3488	3.6354	-3.59166	1.1672	1.12526	-0.873908	0.786937
205288_at	CDC14A	0.126574	4.12003	-1.48728	-1.60858	4.54699	-1.44431	-1.99326	-2.47566	-0.277101
213241_at	PLXNC1	0.126573	0.0151623	-4.96134	-5.50932	1.35851	0.89194	1.93155	2.11317	2.0662
221044_s_at	TRIM34 /// TRIM6-TRIM34	0.126519	0.0439487	3.10918	3.78126	-0.059195	-0.476159	-3.53097	1.77325	-3.26323
205339_at	STIL	0.126519	-2.43434	3.21709	1.44519	-1.84681	3.72767	1.38457	-1.27794	-3.28298
217749_at	COPG1	0.126512	-3.92642	0.528807	0.9658	-4.53891	1.0546	2.88088	2.6907	0.643474
1569077_x_at	ZNF836	0.126504	5.18171	0.239818	-1.19224	3.24156	-0.67149	-1.61776	-2.12066	-3.25142
204720_s_at	DNAJC6	0.126495	-3.01226	-0.342256	-2.45479	-2.19259	4.07397	2.45224	1.86172	-0.945445
224919_at	MRPS6	0.126494	-6.9707	3.07599	2.54326	-1.3133	3.15329	0.821803	0.972221	-1.1587
223168_at	RHOU	0.126461	-2.11611	-1.90119	-1.98112	-2.16762	3.56228	2.99035	1.64758	-0.81063
232521_at	PCSK7	0.126458	3.65035	-1.07849	-1.95639	4.08269	-0.771226	-1.31873	-1.34894	-1.86624
203120_at	TP53BP2	0.126452	3.93158	-0.894292	-2.47448	3.5078	1.47151	-0.083546	-0.62943	-5.50288
212845_at	SAMD4A	0.126446	3.29605	2.47441	1.24094	2.56256	-2.51926	-2.37539	-1.74726	-2.18898
217593_at	ZSCAN18	0.126435	4.59809	-1.90501	-1.95495	3.06944	-2.01067	-1.8782	-0.18133	-0.50935
212774_at	ZBTB18	0.126349	5.12937	0.782578	-0.382202	4.60986	-3.25292	-2.76639	-2.39531	-1.64491
205068_s_at	ARHGAP26	0.126345	1.78886	2.76397	2.32814	2.94179	2.49085	-2.13484	-6.70939	-2.45097
231931_at	PRDM15	0.12634	-1.51186	3.66706	1.57906	-1.74234	-1.60086	2.24882	2.34694	-3.93759
228323_at	CASC5	0.126339	-1.76925	2.95352	1.29679	-1.81402	2.81762	1.8088	-1.19209	-3.25131
231041_at	POLR1E	0.126333	-2.66481	2.85077	3.35608	-2.15173	5.65715	-1.45597	-2.07011	-2.28
228603_at	ACTR3	0.126332	3.94783	0.322071	0.522706	3.73286	-0.810081	-1.03938	-2.20879	-4.29826
209889_at	SEC31B	0.126258	3.04788	-3.51438	-3.99975	3.1049	-1.83699	1.64406	1.60333	-1.55188
205222_at	EHHADH	0.12625	-4.40191	1.56465	1.05717	-4.40191	2.63408	1.90272	2.10272	0.0668515
214455_at	HIST1H2BC /// HIST1H2BE /// HIST1H2BF /// HIST1H2BG /// HIST1H2BI	0.126242	-2.29868	-0.903232	-0.306911	-2.4152	-0.924667	1.46282	5.5255	-0.381657
236388_at	STRN	0.126239	2.44042	1.22391	0.421637	1.46227	2.99584	0.123101	-2.60461	-5.73345
212399_s_at	VGLL4	0.126238	-2.57808	3.12691	3.00765	0.973997	1.53829	0.595073	-0.203666	-5.23327
227213_at	ADAT2	0.126199	4.04234	-2.36826	0.663904	4.20357	1.51401	-3.00401	-1.61159	-3.78083
203046_s_at	TIMELESS	0.12617	0.476339	3.75774	1.19215	-1.07436	3.0561	-0.17002	-0.714322	-5.53366
203454_s_at	ATOX1	0.126161	-5.46482	0.553181	1.24232	-3.1619	0.161747	1.63297	2.25359	3.142
212281_s_at	TMEM97	0.126159	-3.27514	2.01692	1.99366	-1.91185	3.52102	1.03124	-0.455529	-2.1182
209520_s_at	NCBP1	0.126148	-3.26459	2.13355	2.25338	-2.96102	3.35697	0.880449	1.00599	-2.52734
225949_at	NRBP2	0.126135	1.78018	-4.77087	-4.90706	2.00103	-0.195662	1.75073	2.82258	-0.416509
225659_at	SPOPL	0.126125	3.22859	1.12519	0.169389	2.31603	1.04497	-0.296291	-2.12141	-5.20756
227099_s_at	C11orf96	0.126085	-2.14794	0.48282	-2.00858	2.19923	-2.14393	-2.15596	-1.48223	6.95145
1553976_a_at	DPCD	0.126068	-4.13078	2.22794	2.05254	-4.12549	2.87989	1.08221	0.0629138	0.806871
203682_s_at	IVD	0.12603	-2.52251	3.52238	4.48592	-2.2042	4.39579	-1.31065	-2.29624	-2.46882
220553_s_at	PRPF39	0.126023	3.58732	0.476079	-0.630483	2.4413	0.619331	-0.169844	0.231606	-6.58619
206115_at	EGR3	0.125972	0.162491	2.14643	3.70046	0.588821	-1.85614	-2.5357	-2.78749	1.7505
218567_x_at	DPP3	0.12597	-3.03875	3.07743	3.33993	-2.12751	3.66993	1.2962	-0.162531	-4.77123
213098_at	RQCD1	0.125949	-3.37014	1.76878	2.28086	-2.58831	4.55786	0.599626	0.515961	-2.9547
202374_s_at	AURKAPS1 /// RAB3GAP2	0.12593	0.464943	1.21296	2.92472	1.11525	1.54359	0.133534	0.249215	-6.81667
229720_at	BAG1	0.125925	2.48553	-3.22127	-4.35013	1.04836	1.57516	1.79122	1.98786	-2.83103
217538_at	SGSM2	0.125859	3.36091	-1.84538	-2.09578	4.47023	-1.97677	-0.807137	-0.320327	-1.57397
232231_at	RUNX2	0.125831	-2.61928	-2.16665	-1.18445	-1.42539	2.31648	2.98271	2.25418	-0.827813
200690_at	HSPA9	0.125757	2.73788	-1.18131	0.0919166	3.0657	3.22181	-0.372493	-1.47693	-6.30445
200632_s_at	NDRG1	0.125751	1.86824	-5.16547	-3.57978	1.55873	1.95325	1.32115	1.09447	-0.799643
204521_at	FAM216A	0.125713	-0.820441	3.45376	3.55034	-2.33255	4.44068	-0.386306	-3.34063	-3.16403
210778_s_at	MIR4800 /// MXD4	0.125674	2.90355	-0.842808	-0.545633	5.47192	-5.47971	-0.537838	-0.545633	-0.701528
209657_s_at	HSF2	0.125667	2.68321	0.649675	0.804064	2.77437	0.742308	-0.416349	-0.751595	-6.19493
221978_at	HLA-F	0.125664	4.26847	-2.46707	-1.49731	3.411	-1.79278	-1.2665	0.62537	-2.07406
223251_s_at	ANKRD10	0.125659	3.81717	-0.216587	-2.73768	4.48645	-1.17076	-0.234676	1.50635	-6.04111
221622_s_at	TMEM126B	0.125633	-3.79073	3.06087	3.04696	-4.2839	2.76515	1.62306	1.46362	-2.66347
219885_at	SLFN12	0.125579	-3.46203	-2.41346	-0.327804	-2.2489	3.02073	1.4517	5.59623	-2.16471
1558508_a_at	C1orf53	0.125578	-4.18047	-0.635126	-0.275453	-3.96614	1.00762	2.56963	2.77222	2.52559
202069_s_at	IDH3A	0.125547	-3.65125	0.682289	1.05907	-3.37604	3.55239	1.39435	4.66198	-3.97452
239207_at	KDM5C	0.125528	5.3748	-1.70995	-2.58529	4.00132	-1.6888	-1.1543	-1.12047	-1.97635
222034_at	GNB2L1 /// SNORD95 /// SNORD96A	0.12549	4.11705	-1.82014	-2.42511	3.48469	0.681319	-1.17923	-1.17694	-2.53069
226864_at	PKIA	0.125473	1.09735	2.02179	2.49085	2.04589	2.31951	-2.34763	-2.0688	-4.65644
235142_at	ZBTB8A	0.125473	-3.69229	0.519234	2.01621	-3.69229	1.30988	1.92812	-0.68321	2.80145
241342_at	TMEM65	0.125466	-2.61231	1.6523	1.46487	-3.7509	2.63077	2.22414	2.00049	-2.98591
1556283_s_at	FGFR1OP2	0.125417	-3.43009	-1.38104	-1.5122	-3.61955	1.53951	4.00828	2.57132	1.24512
209804_at	DCLRE1A	0.125394	-4.36283	1.81757	1.37229	-3.31919	3.62166	1.3368	1.46204	-1.29037
209741_x_at	SCAPER	0.125383	2.96261	-4.42212	-4.46838	2.8886	-0.806255	-0.606995	0.850452	1.82398
1554045_at	ZNF24	0.125369	5.13419	-1.47648	-1.59746	3.14652	-1.74945	-1.48641	-1.19111	-1.3946
232213_at	PELI1	0.125324	3.08767	-0.928479	-1.41835	2.53778	-3.1904	-1.39666	-1.31147	2.15053
225943_at	NLN	0.125296	-2.25798	-0.324823	2.4015	-3.42398	4.61574	0.893889	0.922519	-2.41153
201529_s_at	RPA1	0.12528	-2.16818	3.30105	2.88662	0.0638913	2.53092	0.165705	-0.70885	-4.83362
225099_at	FBXO45	0.125276	-0.99351	1.30995	0.716675	1.11527	3.08195	0.745806	0.683281	-6.25409
1552617_a_at	RFWD2	0.125264	0.271617	3.20942	2.91033	1.20805	1.07807	-0.948407	-0.46985	-6.03529
229590_at	RPL13 /// SNORD68	0.125241	2.1773	2.13597	1.95517	2.98833	0.728305	-2.26784	-3.69617	-3.20284
1553956_at	TMEM237	0.125232	-2.74276	1.59886	0.887853	-2.68101	6.19239	-0.662554	-1.83917	-0.256263
1560177_at	CCDC66	0.125205	5.92663	-1.78546	-1.78546	3.75302	-1.78546	-1.78546	-1.46656	-1.78546
229718_at	N4BP2L1	0.125198	5.1272	-1.75014	-3.67205	4.10911	-1.27572	-1.40731	-0.680097	-1.53544
209369_at	ANXA3	0.125179	-1.13242	-1.13242	-1.13242	-1.13242	5.5104	0.741914	-1.13242	-1.04317
218823_s_at	KCTD9	0.125176	1.78917	3.22169	1.92336	2.15575	2.84092	-1.6803	-3.02444	-6.19715
218739_at	ABHD5	0.125163	-3.84213	0.22399	-0.286069	-3.22369	5.01057	2.00441	1.50392	-1.40342
37966_at	PARVB	0.125149	-1.10954	-3.74303	-2.38233	2.10686	3.78674	2.17182	0.131325	-2.1869
1555843_at	HNRNPM	0.125143	4.07044	-1.44442	-1.58451	4.52132	-1.52782	-1.58516	-1.61122	-1.44442
222603_at	ERMP1	0.125137	0.671746	2.37151	2.23259	0.426684	3.57545	-0.738786	-2.76767	-4.8507
223486_at	GTPBP8	0.125131	-3.1981	2.10396	2.716	-4.29015	2.96907	1.6047	0.606177	-1.54765
229354_at	AHRR	0.125131	-1.6222	-1.5938	-1.5938	-1.6364	8.47425	-0.869585	-0.434107	-1.36186
204079_at	TPST2	0.125131	-3.91713	-0.605009	0.171737	-3.60112	0.337044	2.84122	3.58742	1.09918
227291_s_at	BOLA3	0.125113	-5.16668	1.49581	1.92135	-2.89019	2.84519	0.97671	0.503742	0.9975
209417_s_at	IFI35	0.125107	-3.34195	-0.201675	0.894161	-2.99282	0.458224	1.44232	4.23154	-0.351304
212517_at	ATRN	0.125078	-3.81682	-0.84977	-1.0364	-4.01377	1.06896	3.25772	3.48961	1.52323
202743_at	PIK3R3	0.124976	-1.92553	-1.88969	-1.78217	-1.92266	3.47908	0.0614177	5.05602	-1.81084
204546_at	KIAA0513	0.124964	-1.79032	-2.29141	-2.61033	-1.26984	-1.53926	2.52866	3.82884	2.1633
223518_at	DFFA	0.124952	-5.91611	3.53389	5.63473	-4.07882	4.37874	0.131892	-0.452427	-1.39818
220985_s_at	RNF170	0.124927	-3.90327	1.46462	2.0353	-4.29392	1.6223	1.47404	1.62936	0.67156
227146_at	QSOX2	0.124924	2.49702	0.399147	0.120137	2.41428	0.438113	0.0359524	-0.466267	-5.33452
226238_at	MCEE	0.124918	-4.05127	-1.94645	-0.91248	-4.42238	1.01461	4.58264	4.00585	1.15769
207761_s_at	METTL7A	0.124911	-4.83284	-0.0216896	1.26998	-2.47585	-4.2522	3.41906	2.86303	4.28017
205351_at	GGCX	0.124905	-1.79687	-1.80035	-1.79687	-1.77735	-0.818438	4.00402	4.71205	-1.44564
227348_at	PARS2	0.124885	-3.84817	0.495013	2.03488	-4.99705	1.9527	2.90236	2.18514	-0.218889
208885_at	LCP1	0.124883	-1.8491	3.54826	4.11674	-0.95669	2.7245	-0.0442591	-2.73293	-3.27352
232980_at	LMBRD1	0.124877	4.93668	-1.11539	-1.39917	3.53017	-1.81669	-1.27913	-1.8741	-1.48528
212872_s_at	MED20	0.124859	-3.62348	2.42148	2.34895	-3.38557	2.02255	1.55833	2.43744	-2.82561
34858_at	KCTD2	0.12485	2.3082	0.414647	-0.552863	5.54706	1.34991	-0.617364	-2.40035	-6.07689
230306_at	VPS26B	0.124834	-3.36229	-2.71331	-3.33988	-0.978836	3.87105	3.08764	2.87518	-0.650199
203377_s_at	CDC40	0.124765	3.17637	1.19017	0.415498	3.50221	0.850753	-1.41417	-2.18085	-5.21885
1554415_at	TAF5L	0.124761	3.43272	-1.70861	-3.73157	3.91989	1.49784	-0.657225	-1.12512	-2.71596
230860_at	CEP19	0.124755	-3.15241	1.96074	0.81504	-3.70966	2.86116	1.06032	2.22646	-1.50648
226281_at	DNER	0.124736	-1.21175	3.66248	5.42045	-1.20757	-1.21175	-1.21175	-1.21175	-1.21175
209933_s_at	CD300A	0.124714	-2.32897	-2.25825	-2.19931	-2.02399	2.228	2.13519	2.8247	0.731114
200956_s_at	SSRP1	0.124711	-0.158517	3.43804	1.72056	0.522228	4.05399	-1.41384	-2.77533	-4.35541
236852_at	FBXO43	0.124701	-3.54253	4.51438	-0.685012	-3.38946	4.89513	1.07235	-1.16621	-0.932784
215286_s_at	PHTF2	0.124699	2.97279	-0.982781	-2.08783	3.60041	2.25726	-0.726972	-2.80275	-2.84426
228698_at	SOX7	0.124683	-1.68205	-1.17037	0.213968	6.17071	-0.819904	-1.32691	-1.28486	-0.29187
204853_at	ORC2	0.124676	-1.54726	3.38066	2.82067	-3.66211	3.41294	0.700772	1.26984	-5.13524
218026_at	COA3	0.124673	-4.27494	1.88927	2.22036	-3.50786	0.469529	0.978092	1.23449	1.81298
243296_at	NAMPT	0.124621	1.33649	0.966602	1.14838	1.97058	-2.92969	-3.0954	-1.9219	2.94793
234987_at	SAMHD1	0.124585	-4.25661	0.515874	1.03709	-2.59191	1.17515	1.78787	2.512	0.131131
61734_at	RCN3	0.124562	-1.823	-2.14663	-1.70714	-1.9402	-1.95086	0.728697	-0.661687	8.73006
225573_at	ACAD11 /// NPHP3 /// NPHP3-ACAD11	0.124545	3.26725	-4.1966	-6.20205	2.29021	0.249619	1.61602	0.963466	-0.0676466
227372_s_at	BAIAP2L1	0.12453	0.303191	3.7595	3.80349	-1.72945	0.578904	-1.73532	-1.76025	-1.70746
223512_at	SAR1B	0.12453	-3.907	0.440448	1.00101	-2.99216	1.88694	2.35133	2.52473	-1.017
235508_at	PML	0.124515	0.969043	-2.79191	-2.30675	3.75327	1.33151	0.237702	2.66909	-4.88168
223001_at	OSTC	0.124494	-4.98336	-0.0955912	1.78242	-5.91248	1.93068	3.52205	2.15308	1.94057
226229_s_at	SSU72	0.124493	4.37993	0.138483	-0.870687	3.16159	0.002704	-0.745917	-1.57967	-4.63287
204162_at	NDC80	0.124483	-1.21622	2.49785	0.436075	-1.32158	3.39488	1.33167	-0.179824	-4.35606
235056_at	ETV6	0.12448	1.39179	-5.07922	-3.8799	2.28362	0.785268	1.31994	0.753568	0.633109
225903_at	PIGU	0.124438	-3.82731	2.41313	3.15709	-2.82534	3.32022	1.02143	-0.141608	-2.00357
235542_at	TET3	0.124369	4.5522	-0.962378	0.152758	5.14287	-0.788233	-2.23435	-3.0735	-2.95129
229019_at	ZNF385B	0.124351	-1.75737	13.6202	-1.62778	-1.75737	-1.62778	-0.936656	-1.75737	-1.75737
222796_at	ATP5J2-PTCD1 /// PTCD1	0.124348	4.13121	0.506476	-1.2146	3.76604	0.0754594	-1.11283	-3.96233	-2.33105
211767_at	GINS4	0.124344	-1.63296	3.53487	-0.788795	-1.6357	5.40011	-1.05692	-1.6357	-1.6357
218982_s_at	MRPS17	0.124328	-5.27627	2.27248	3.36694	-3.05447	3.2164	0.918463	0.247079	-0.562735
226170_at	EYA3	0.124325	-3.42563	2.29331	2.42646	-3.30906	1.2894	1.69338	1.66323	-1.68714
221589_s_at	ALDH6A1	0.12432	-3.13942	1.19103	0.871753	-4.5631	1.43811	1.44478	0.394232	2.77517
230252_at	LPAR5	0.124309	-2.86439	3.22727	4.02786	-2.43107	1.73678	-0.340494	-0.982871	-0.922055
224504_s_at	BUD13	0.124307	0.299468	2.62524	1.1269	1.77682	2.76171	-0.276965	-0.509829	-7.05291
1553709_a_at	PRPF38A	0.124262	-2.82317	3.13117	3.33243	-2.68266	2.70962	0.941469	0.388189	-3.70432
203178_at	GATM	0.12422	-4.7352	1.7973	2.92983	-2.42434	0.739603	0.656127	0.18174	1.80036
202382_s_at	GNPDA1	0.124203	-4.00121	-2.25684	-0.483098	-2.012	2.41475	3.01107	1.97947	0.799876
218840_s_at	NADSYN1	0.124194	2.97348	0.414814	0.9365	2.56256	1.27519	-0.798707	-0.866125	-6.22745
217478_s_at	HLA-DMA	0.124172	4.09056	2.30067	4.58941	3.33096	-2.44545	-1.13598	-4.90566	-4.4465
203371_s_at	NDUFB3	0.124166	-7.11728	4.10472	4.44012	-6.39124	3.38658	3.16561	-1.60098	1.72143
203554_x_at	PTTG1	0.124163	-3.8649	3.26859	2.31963	-1.5914	1.916	1.47533	-0.0870815	-2.31852
200727_s_at	ACTR2	0.124116	2.17636	2.0997	1.83649	-0.282918	0.749446	0.301747	-0.620225	-5.47336
209938_at	TADA2A	0.124113	-2.79688	3.54505	0.425549	-2.60186	5.76617	-0.658828	-0.604654	-2.28043
1557719_at	PIKFYVE	0.124098	-0.124409	-1.14848	-0.559287	6.39034	-2.81224	-1.33084	-0.455478	-0.301166
204994_at	MX2	0.124092	0.84648	0.924851	1.17189	0.842391	-2.66455	-2.71361	3.67057	-1.65867
209507_at	RPA3	0.12408	-1.74616	4.73708	3.97627	-2.9518	1.55043	-0.788051	-2.86443	-0.170669
1569906_s_at	PHF20	0.124066	3.60952	-2.63615	-2.38057	1.20891	-2.45454	-1.05218	-1.02572	3.72738
217281_x_at	IGH /// IGHA1 /// IGHA2 /// IGHG1 /// IGHG2 /// IGHG3 /// IGHM /// IGHV4-31	0.124049	-1.81716	-2.15009	0.792183	-3.73244	-0.463934	2.19955	2.02235	2.87796
213518_at	PRKCI	0.124049	-2.60358	1.40754	0.505747	-2.08685	2.13047	2.58956	2.03904	-3.59928
224701_at	PARP14	0.124042	2.65156	-2.55397	-0.37873	2.38781	-0.0117693	-1.23593	3.29661	-4.74212
222439_s_at	THRAP3	0.124029	2.10136	1.69181	0.804363	0.95278	1.02418	-0.130513	-0.228437	-5.7163
223530_at	TDRKH	0.124015	-2.81676	7.00702	7.30836	-2.81676	2.25957	-2.78232	-2.64457	-2.65146
204226_at	STAU2	0.124013	-3.13047	2.37663	2.07274	-3.71559	1.74413	1.48247	1.6679	-1.60793
224765_at	MSL1	0.123956	1.95535	0.999459	-0.487571	1.0608	1.44906	1.13535	0.796788	-6.80687
218156_s_at	TSR1	0.123921	-1.92718	1.49168	2.43168	-2.90283	4.57829	0.918763	0.393658	-4.19939
218056_at	BFAR	0.123906	-5.90435	3.24664	4.2171	-2.06419	3.64655	0.937072	1.11944	-3.70551
218922_s_at	CERS4	0.123905	0.507148	4.35228	5.71876	-0.928243	-1.93904	-1.6095	-2.14817	-1.93904
238983_at	NSUN7	0.123866	6.09164	-1.20704	-1.21885	0.724475	-1.21885	-1.21885	-1.21885	-1.21885
217867_x_at	BACE2	0.123854	0.81495	2.21097	1.03752	3.2794	-0.802291	0.569044	-2.608	-3.8519
201582_at	SEC23B	0.12384	-3.43682	-1.2359	-0.237453	-3.84612	0.998512	2.663	2.34052	2.45959
206584_at	LY96	0.123825	-4.44067	-1.73556	0.498501	-0.37484	-1.58512	2.31843	1.7347	3.33714
205190_at	PLS1	0.123798	-2.84987	3.04935	1.51343	-2.84771	2.34628	2.63833	-0.747179	-2.19007
201735_s_at	CLCN3	0.123793	-2.37782	1.24016	1.4592	-3.7937	2.22496	2.41655	2.09179	-2.72127
218897_at	TMEM177	0.123785	-4.45682	1.36943	3.04786	-3.64837	2.88631	0.391044	1.05402	0.239986
223037_at	PDZD11	0.123767	-4.92873	2.30872	2.66194	-2.77383	1.95858	0.813566	0.125572	0.828309
212558_at	SPRY1	0.123766	6.06601	-1.15129	-1.15129	-0.677563	-1.17749	-1.15566	-1.20587	-0.00735358
226474_at	NLRC5	0.12375	1.08666	-2.53776	-3.88577	3.16467	0.631652	1.00068	1.69932	-2.44416
221531_at	WDR61	0.123734	-5.57933	2.00551	3.32413	-4.21157	2.30634	0.665829	1.33166	1.22336
217196_s_at	CAMSAP2	0.123729	-2.42152	-2.39928	-2.26703	-1.97188	3.89269	1.55552	3.17855	-0.500325
219229_at	SLCO3A1	0.123712	-3.01202	4.12036	2.31278	-2.97815	1.23935	1.72208	-1.31613	-0.801646
1554352_s_at	DENND4A	0.123712	3.81198	0.275591	-1.39461	3.20316	0.670917	-1.61618	-0.662552	-4.5121
202213_s_at	CUL4B	0.12371	0.236856	1.04076	-0.304468	-0.254375	2.163	2.12745	1.80104	-6.663
207492_at	NGLY1	0.123705	2.4685	1.49912	1.79591	2.25498	-1.53027	-0.563464	-0.961462	-4.3043
212252_at	CAMKK2	0.123675	-5.66882	0.132229	2.272	-3.20783	3.22458	3.51055	0.75956	-0.541422
227590_at	CDPF1	0.123672	-3.91899	0.24586	0.280082	-4.06272	0.050793	-0.934807	9.44822	-1.00325
202796_at	SYNPO	0.123614	3.08959	-2.50734	-2.12367	4.74006	-2.42186	-1.29641	0.768694	-1.17525
1554508_at	PIK3AP1	0.123514	-1.3121	4.5686	5.53155	-1.07901	-1.36895	-1.45992	-1.46276	-1.39738
201726_at	ELAVL1	0.123511	-3.79702	2.2705	2.20963	-2.89893	2.6438	1.6348	1.54553	-2.71228
232057_at	SLC7A6OS	0.123496	-3.91515	2.72979	2.84693	-2.50283	2.96574	0.579514	1.94164	-3.53028
241955_at	HECTD1	0.12345	3.22466	-0.584736	-0.0977479	1.96394	-0.489758	0.533825	0.845981	-5.53266
219162_s_at	MRPL11	0.123442	-2.02149	2.80933	2.89628	0.472173	3.8214	0.444349	-2.48405	-4.79687
200782_at	ANXA5	0.123332	-5.56749	1.43796	0.905902	-3.68045	2.54465	2.2325	1.83169	0.764019
232183_at	SERAC1	0.123325	-2.98551	-0.706022	-1.18494	-3.41285	2.35263	3.60151	4.28306	-2.32607
201700_at	CCND3	0.1233	1.67815	2.78603	1.96078	1.4624	1.60911	-2.00904	-2.69298	-3.84509
226225_at	MCC	0.12328	-2.04407	-1.72474	-0.781868	-1.78559	-1.32756	3.93742	2.71452	0.510571
203102_s_at	MGAT2	0.123268	-4.03449	-0.773419	0.597706	-4.311	1.24643	2.49221	2.52564	2.22179
239562_at	MTHFD2L	0.123264	4.88594	-1.24218	-2.14975	4.37947	-0.256684	-2.34632	-1.36171	-2.58715
1552264_a_at	MAPK1	0.12326	-2.14689	3.11665	2.69911	-2.55072	3.11042	1.50007	-2.01477	-2.55072
205733_at	BLM	0.123244	-2.90147	2.13983	1.07445	-2.94499	4.17812	2.0818	1.28753	-4.27241
223600_s_at	KIAA1683	0.123232	4.32244	-1.42717	-1.42717	3.55102	-1.42717	-1.42717	-1.42717	-1.30849
203406_at	MFAP1	0.123144	-0.941528	3.82693	3.87385	-3.98677	2.99523	0.696052	0.583439	-5.50704
220953_s_at	MTMR12	0.123127	3.93348	0.929908	-0.548844	3.71984	-0.419328	-2.27795	-2.75596	-2.50494
217235_x_at	IGLL5	0.123116	-3.15654	-1.37006	0.322565	-2.73779	-0.368121	2.093	2.46361	2.54383
202308_at	SREBF1	0.123096	0.812091	-0.0133053	-0.215546	3.00641	3.03927	0.625018	-4.52707	-2.77263
212384_at	ATP6V1G2-DDX39B /// DDX39B /// SNORD84	0.123088	4.1332	-0.734358	-1.60529	2.54209	-0.609574	-0.271387	-0.0798827	-3.84273
221912_s_at	CCDC28B	0.123085	-1.76682	3.76249	6.8559	-1.71625	-1.7596	-1.66205	-1.45974	-0.130249
218486_at	KLF11	0.123075	3.48674	-2.47284	-2.78943	3.50186	0.0523765	-1.73947	-0.164988	-0.92671
212666_at	SMURF1	0.123074	3.54317	-1.19574	-1.35078	4.42429	-0.0872414	-0.836579	-2.11562	-2.8908
221895_at	MOSPD2	0.123039	-3.74525	2.93451	2.20991	-2.57027	1.53435	1.45409	1.53212	-2.32056
1552542_s_at	TAGAP	0.123034	3.71348	-0.944239	-1.88526	2.40872	-2.65358	-1.1006	-1.62969	1.52526
212107_s_at	DHX9	0.123026	3.53615	0.818132	0.908777	1.73564	0.0854553	-1.29235	-1.18269	-4.26374
244841_at	SEC24A	0.123014	-2.677	-2.55283	-1.36774	-2.12977	1.41853	2.94172	2.83018	0.752789
242974_at	CD47	0.122967	3.81894	0.0656968	0.321433	2.46231	-0.207089	-1.70741	0.0705679	-4.74702
47069_at	PRR5	0.122934	-3.16408	-3.17386	-1.27469	1.06556	2.27014	3.0936	1.10809	-0.814469
218993_at	RNMTL1	0.122929	1.17587	0.946497	1.1778	2.46343	2.2861	-0.0924179	-0.323716	-7.2087
209279_s_at	NSDHL	0.122921	-3.46003	2.18091	2.93425	-2.95344	4.01949	0.319034	0.202576	-2.21975
224367_at	BEX2	0.122831	3.39914	0.427792	1.86617	4.02325	-2.77955	-3.03309	-4.33592	0.890999
1554930_a_at	FUT8	0.122778	-2.37771	-2.37923	-0.00811568	-1.8317	1.75581	2.9449	3.408	-1.98943
227184_at	PTAFR	0.122771	-1.01462	3.8713	4.71241	0.557755	-1.669	-2.1569	-2.43669	-0.147501
204243_at	RLF	0.122756	4.31168	-0.725361	-2.24422	3.18086	0.0955703	-0.0593738	-1.27718	-3.87589
1569320_at	GPBP1L1	0.122748	3.7573	-1.17561	-1.61053	3.89406	-1.8036	-1.03935	-0.747733	-1.83176
1554037_a_at	ZBTB24	0.122741	3.15927	-0.347452	-1.02997	3.70529	-0.210949	-2.20045	-1.2763	-2.07493
201518_at	CBX1	0.1227	-3.66606	6.15685	3.52157	-1.025	4.1413	-1.60997	-0.561653	-5.02135
242903_at	IFNGR1	0.122589	4.07302	-1.25935	-1.03611	2.72184	-2.10418	-0.878985	-1.12956	-0.84576
222837_s_at	NAA15	0.122578	1.81642	0.841551	0.415696	1.4978	2.5174	-0.499738	-0.597777	-5.7399
230150_at	BCAP29	0.122577	4.25518	-1.85163	-1.93474	4.25229	0.0172687	-1.77792	-1.99473	-1.72299
225291_at	PNPT1	0.122509	-3.78859	0.070757	0.523836	-2.90025	3.08039	0.66793	4.15887	-1.69402
1569034_a_at	LOC440864	0.122504	-1.66873	8.25587	4.2596	-1.66873	-1.66873	-1.66873	-1.66873	-1.66873
217022_s_at	IGH /// IGHA1 /// IGHA2	0.122495	-5.1613	-2.67776	-0.390214	0.0767492	1.49591	2.10089	2.14626	1.79588
211762_s_at	KPNA2	0.122493	-2.11554	3.46825	1.10987	0.262978	3.69295	1.42468	-0.512901	-6.41467
225246_at	STIM2	0.122486	4.10187	0.973714	-0.215608	2.40226	-0.598495	-0.609338	-0.956308	-4.94647
235440_at	SPTY2D1	0.122483	0.658968	-1.26624	-0.907548	-0.113203	2.97287	2.72505	0.857228	-5.36188
209431_s_at	PATZ1	0.122475	4.04088	1.982	1.32211	4.59959	-2.69446	-2.95842	-2.13135	-3.49953
214052_x_at	PRRC2C	0.122449	5.163	-1.52691	-1.60688	2.52633	-0.985412	-1.15449	-1.45608	-1.58632
205153_s_at	CD40	0.122428	1.04961	3.18743	4.29542	-0.163769	-2.61522	-2.92987	-1.26815	-0.0588832
223071_at	IER3IP1	0.122425	-6.2265	0.191338	1.08246	-2.48468	1.95584	2.16865	2.29988	1.26777
235296_at	EIF5A2	0.122407	-2.22465	2.76321	1.38641	-2.35017	4.23286	1.37424	-2.0018	-2.35017
203079_s_at	CUL2	0.122399	1.35857	0.840401	0.71457	1.00495	1.6554	0.431935	0.6694	-6.36423
214537_at	HIST1H1D	0.122395	6.62101	-1.04544	0.0192447	-1.26268	-1.00171	-1.31717	-0.938614	-1.27989
225883_at	ATG16L2	0.122393	3.89858	-1.03189	-2.47034	4.30552	-0.0792183	-1.45905	-2.20286	-1.66117
207707_s_at	SEC13	0.122391	-8.32014	-0.262888	0.328471	-5.27043	3.70132	5.6866	3.62529	0.524886
220036_s_at	LMBR1L	0.122387	5.41732	-4.38582	-3.48107	3.90392	-1.28992	-0.469606	0.403344	-1.67156
235457_at	MAML2	0.122378	3.68159	-2.17213	-2.05316	2.81454	-1.13256	-1.9669	0.525696	-0.542133
218501_at	ARHGEF3	0.122376	1.45845	-4.38856	-3.98383	0.480622	1.30735	1.02026	2.96297	-0.531745
224405_at	FCRL5	0.122365	-1.06585	-1.92209	0.659496	-2.66597	-2.31245	2.29181	2.04564	2.71689
239442_at	CEP68	0.122309	4.9124	-1.35202	-1.59929	2.34484	-0.948733	-0.306334	-1.82566	-1.81546
219132_at	PELI2	0.122308	4.66817	-0.227665	-0.536249	2.7981	-1.96666	-1.78096	-2.18294	-0.924574
230427_s_at	BAG5	0.122268	3.11782	1.04631	1.05618	3.64129	-0.201856	-1.99848	-3.09277	-3.14801
209411_s_at	GGA3	0.122239	3.07424	-0.135471	0.593006	3.49455	-0.079842	-0.104566	-0.531939	-6.21847
229551_x_at	ZNF367	0.122233	0.324443	2.64503	1.04207	0.537805	3.34011	-0.137476	-3.35111	-3.66346
218686_s_at	RHBDF1	0.122217	-1.61525	-1.61525	-1.61525	-1.41483	-1.62151	-1.03903	-1.41483	9.68986
219960_s_at	UCHL5	0.122161	-4.57215	1.79663	1.92241	-2.84474	3.37729	1.73653	0.436781	-1.10894
218135_at	ERGIC2	0.122143	-4.63283	-1.59124	0.431115	-3.53728	1.34351	2.72057	3.1242	1.90994
217823_s_at	UBE2J1	0.12213	-4.74042	1.46639	0.804029	-4.44341	1.8714	2.26629	1.93216	1.29764
209822_s_at	VLDLR	0.122125	-1.29471	-0.317377	-1.29471	-1.29471	5.53296	0.935568	-1.29471	-1.29471
239205_s_at	CR1 /// CR1L	0.122119	0.435856	3.71357	3.97757	0.548499	-0.978215	-1.19344	-3.32159	-1.64402
222762_x_at	LIMD1	0.122084	0.623322	-5.41787	-3.36908	0.410641	1.34228	1.04637	0.946968	2.65998
208930_s_at	ILF3	0.122069	2.72762	0.408475	-1.21566	2.57368	1.34218	-0.622357	-0.939395	-4.43598
228229_at	ZNF526	0.122061	-2.69919	-2.36725	-1.17299	-2.70496	3.00727	3.0448	3.39983	-1.21556
213046_at	PABPN1	0.122052	4.01547	-2.53275	-2.7236	3.51995	-0.5942	0.2522	-0.0343974	-2.95394
210290_at	ZNF174	0.122025	-4.27471	-0.177731	0.601552	-3.24291	0.978508	2.45733	2.91403	0.828692
233899_x_at	ZBTB10	0.122006	4.22676	-0.769623	-1.40011	2.76149	-1.1523	-1.05973	-2.13394	-0.906494
223254_s_at	G2E3	0.121996	1.00438	1.69154	1.18763	1.11956	1.70332	0.0489104	0.0881764	-6.26769
219429_at	FA2H	0.121956	-2.63693	-3.57166	-2.93727	2.36956	2.56815	3.02908	0.275758	-0.398475
202179_at	BLMH	0.121874	-3.83286	2.57525	2.01912	-1.40176	2.82485	0.979017	1.27562	-3.52036
224681_at	GNA12	0.12187	4.28925	-0.72151	-1.57586	4.47313	-0.384105	-0.509006	-2.67395	-3.35743
226858_at	CSNK1E /// LOC100996460	0.121869	2.25726	-4.5765	-4.71556	2.6115	-0.89577	1.53707	1.44339	0.480204
204936_at	MAP4K2	0.121857	0.781521	2.07006	1.2187	3.38621	1.30001	-1.02857	-1.36298	-5.7072
205691_at	SYNGR3	0.121823	2.03171	0.0770023	1.58732	3.51267	-0.0961743	-1.02974	-4.24644	-1.50348
210656_at	EED	0.121817	2.21258	0.769044	-1.83931	3.94904	0.969369	-1.68391	-2.31285	-2.27801
225372_at	C10orf54	0.121816	1.03492	-4.19383	-3.23761	3.25673	-1.23939	1.01242	0.995545	0.884923
209679_s_at	SMAGP	0.121789	2.07468	-1.94204	1.63471	4.16481	-1.9551	-2.24354	-2.26862	0.473636
202486_at	AFG3L2	0.12177	-1.64518	1.71016	1.20749	1.06925	3.68943	0.500605	-0.152868	-5.79536
210829_s_at	SSBP2	0.121752	1.61005	4.84471	3.1813	-0.622237	0.230354	-3.45364	-1.54396	-2.64138
209514_s_at	RAB27A	0.121735	-4.28514	0.994464	1.3419	-3.56069	3.59509	2.23194	0.794871	-0.645156
1566515_at	CWF19L2	0.121733	6.09527	-0.864328	-1.03893	1.1037	-1.47114	-1.31565	-1.44215	-1.44742
225376_at	GID8	0.121727	2.80683	1.52347	0.967996	2.76354	0.579165	-0.635661	-2.30352	-5.20352
200942_s_at	HSBP1	0.121722	-4.21349	2.89464	3.67064	-4.63918	0.912526	0.845125	0.355582	1.48721
237461_at	NLRP7	0.121721	-3.32478	0.787362	-1.10253	-3.23825	1.83556	1.98816	1.23928	1.75217
206686_at	PDK1	0.121719	-0.804727	-2.8953	-2.00851	-3.01243	-1.19385	2.50948	3.33009	3.09449
219979_s_at	C11orf73	0.121654	-4.63216	2.40103	2.55971	-3.2772	1.73068	0.406813	0.445674	1.35761
214743_at	CUX1	0.12165	3.22124	2.53939	0.726982	2.83162	-4.99609	-1.84393	-1.76409	-0.0618565
235686_at	TYW5	0.12164	4.37642	-1.7176	-2.28713	3.30244	1.38881	-1.57603	-0.397903	-3.88996
204834_at	FGL2	0.121632	-2.71391	-2.14068	-1.53859	-2.00566	1.12092	1.60544	2.83954	2.09709
1558088_a_at	UBE2I	0.121579	3.70526	-1.45975	-1.25414	3.67165	-1.20815	-1.49114	-1.45754	-1.04897
209068_at	HNRNPDL	0.121568	3.64698	1.02293	0.856161	2.76528	0.534953	-2.20583	-1.65767	-4.58698
201925_s_at	CD55	0.121555	4.40888	-1.86552	-1.30083	3.27668	0.729934	-2.51138	-2.99419	-0.376855
232844_at	IFT140	0.121547	5.30421	5.30421	5.30421	5.30421	5.30421	5.30421	-35.5771	5.87349
220517_at	VPS13C	0.121532	5.86864	-1.45181	-1.4628	2.30547	-1.4628	-1.45987	-1.45694	-1.4628
206369_s_at	PIK3CG	0.121506	-2.62538	1.1763	1.92387	-3.52793	2.11532	2.01686	1.44615	-1.90515
228831_s_at	GNG7	0.121481	4.29987	-3.20036	-6.71093	3.55977	-1.60131	0.996386	-0.856311	1.53063
243361_at	SREK1	0.121474	5.18043	-0.62507	-0.727122	2.62912	-2.34082	-1.76168	-1.10344	-1.52185
223595_at	TMEM133	0.121467	1.8634	-4.47901	-3.78507	0.445606	2.07184	2.06771	0.687064	-0.524354
201594_s_at	PPP4R1	0.121466	3.59248	0.614199	-0.726996	4.4055	2.54165	-0.489176	-3.59743	-6.36278
203848_at	AKAP8	0.121464	5.54508	-2.7845	-3.09977	5.41372	-0.712943	-0.523783	-1.8479	-3.16676
204026_s_at	ZWINT	0.121463	-3.07007	1.9364	1.55277	-1.77053	2.05524	1.4724	0.443334	-1.9217
217800_s_at	NDFIP1	0.121459	-3.57059	-1.32907	-0.436461	-3.9706	1.97618	2.94212	2.82064	1.21468
201020_at	YWHAH	0.121452	1.23131	2.78515	1.41679	0.725184	1.95982	-1.06159	-1.59264	-4.62364
227718_at	PURB	0.121415	4.57689	-0.048517	-0.185495	3.01905	0.433497	-1.9625	-2.39195	-3.48777
227860_at	CPXM1	0.121373	-1.86255	6.1303	7.07064	-1.86255	-1.40165	-1.76189	-1.80957	-1.86255
239948_at	NUP153	0.121371	3.83065	0.0290309	-0.184574	3.61867	-1.31749	-2.0789	-2.14811	-1.78039
226089_at	RABL3	0.121351	-3.97597	2.94997	3.80617	-3.74504	3.21417	0.865729	0.662198	-2.426
218568_at	AGK	0.12134	-2.17144	1.31524	1.42911	-3.23888	3.07697	2.14034	1.17568	-3.17815
212836_at	POLD3	0.121337	-1.36297	2.73065	1.61185	-1.41378	3.27246	0.296168	-0.221702	-4.04417
201144_s_at	EIF2S1	0.121259	-3.94704	1.14623	1.70913	-4.60311	3.83262	2.16333	1.81395	-1.54404
244523_at	MMD	0.121253	4.01701	0.342535	0.88431	2.76338	0.280814	-1.49676	-2.67906	-3.86685
212930_at	ATP2B1	0.121226	2.73948	-0.135343	-0.276207	2.15205	0.478465	0.209924	0.38975	-5.64043
216263_s_at	NGDN	0.121214	4.67526	-0.726965	-1.58763	2.99612	-1.54599	-0.884107	-1.53488	-1.85472
1554082_a_at	NOL9	0.121213	-0.752182	3.59233	1.3154	1.33061	3.25952	0.0422849	-2.25165	-5.55477
204140_at	TPST1	0.121199	6.47144	-1.14458	-1.20754	0.0529402	-1.08023	-1.04106	-1.48314	-1.03826
213272_s_at	TMEM159	0.12119	0.0749286	2.79986	4.83216	1.06412	-1.77695	-2.72051	-1.29998	-1.44722
210448_s_at	P2RX5	0.121182	2.77864	2.1369	1.88739	2.98176	-1.13308	-2.46733	-5.38098	0.00156668
209177_at	NDUFAF3	0.121171	-5.20489	2.68942	1.91462	-4.71942	1.30561	1.46599	0.278324	3.19115
213313_at	RABGAP1	0.121166	1.59319	3.35878	1.46196	0.25373	0.401553	0.386469	-0.259128	-6.23241
221156_x_at	CCPG1	0.121122	-0.295441	-5.4534	-2.40046	-1.47479	1.04313	2.4033	2.06865	2.53823
219146_at	TEFM	0.121107	-3.71844	2.23152	3.07356	-3.49555	2.59434	0.57098	0.494207	-0.689595
223309_x_at	PNPLA8	0.121103	1.83397	0.338073	-0.194937	1.91727	0.419884	0.725311	0.566648	-5.57759
208165_s_at	PRSS16	0.121102	-2.88472	-1.52872	-1.62096	-2.73943	0.0302223	3.25187	1.716	3.14579
204411_at	KIF21B	0.121037	1.80445	-1.05456	-3.23354	1.83806	2.96732	1.21293	-0.386857	-4.00542
223061_at	CHID1	0.121029	-4.42827	-0.886711	0.844127	-2.90432	-0.178672	2.21651	2.33668	2.99214
203085_s_at	TGFB1	0.120956	-0.324768	-1.20696	-1.10419	6.83078	-0.969811	-1.22593	-1.25439	-1.20696
1564067_x_at	TMEM151B	0.120944	-0.915819	-0.915819	-1.18008	-0.936147	-0.915819	-0.850771	-2.28185	7.57712
201250_s_at	SLC2A1	0.120941	3.45591	-2.14741	-2.19917	3.16193	4.39584	-1.84825	-3.3099	-2.37825
200701_at	NPC2	0.120873	-0.488084	-5.15874	-2.70711	-0.501189	-2.82942	2.32501	3.18117	4.60519
238513_at	PRRG4	0.120864	-1.52294	3.78324	4.83939	-1.5718	-0.2179	-1.51887	-1.41911	-0.647484
1568627_at	SMEK2	0.120832	4.15072	-1.2791	-2.40853	2.58218	-0.0344772	-2.09455	-1.68254	0.0287706
224952_at	TANC2	0.120812	4.085	-1.53109	-1.43215	3.57677	-0.909854	-1.29103	-1.65346	-1.43683
213083_at	SLC35D2	0.120772	-1.326	-3.6657	0.0764746	4.47715	-3.70732	0.225864	1.33477	1.86692
236609_at	PMS1	0.120757	4.00803	-0.0220612	-2.20988	4.01621	-1.30817	-1.43358	-0.667502	-2.82942
224410_s_at	LMBR1	0.120735	-2.11212	1.09446	1.86558	-2.87943	1.76502	1.45066	2.32952	-2.92168
230487_at	C6orf99	0.120729	-1.85901	10.1247	2.72888	-1.87154	-1.26985	-1.67724	-1.75872	-1.84647
233167_at	SELO	0.120717	2.78254	0.751427	-0.0565402	3.73636	0.4004	-2.02774	-1.4782	-3.96928
227636_at	THAP5	0.120687	-1.59953	0.401478	0.434624	-6.71713	2.13544	2.41196	1.66572	1.43466
228181_at	SLC30A1	0.120687	-2.3315	-2.85583	-2.59712	2.143	2.70675	1.82564	1.78031	-1.76184
205037_at	IFT27	0.12068	-5.62414	2.12727	2.70824	-3.01107	-0.0227404	1.437	1.3406	2.01194
204423_at	MKLN1	0.120675	-1.3177	1.82576	1.54727	-2.02228	2.57002	1.65101	1.59252	-5.172
220086_at	IKZF5	0.120673	4.32256	-1.30527	-1.08095	3.5106	-0.0667343	-0.811031	-1.03756	-4.00886
211596_s_at	LRIG1	0.120657	-0.90726	2.06911	1.33267	-1.29225	1.59905	1.71183	1.1149	-4.94769
206500_s_at	MIS18BP1	0.120649	3.66018	0.160423	-2.26369	2.01608	0.169815	-0.443817	0.14298	-3.86262
204774_at	EVI2A	0.120629	-4.48319	-0.489564	1.11617	-3.40229	1.125	2.48834	2.45575	1.3151
221496_s_at	TOB2	0.120626	0.848625	1.79635	3.06377	2.78344	-1.05756	-1.13152	-0.58042	-4.75066
208707_at	EIF5	0.120582	3.90731	-2.18102	-3.722	2.78234	-0.238687	1.04566	-0.932421	-1.84177
228905_at	PCM1	0.12057	3.12717	0.0453279	-1.75458	4.68358	-1.50489	-1.79238	-2.00799	-1.13809
226901_at	C17orf58	0.120531	-5.23707	1.41381	0.810658	-1.81233	3.772	0.976893	-0.932605	1.45353
227095_at	LEPROT	0.120527	0.639385	-5.17271	-4.74924	0.0654488	-0.823355	3.28587	3.66451	1.10571
214179_s_at	NFE2L1	0.120522	-5.97084	-0.281134	-1.11049	0.0563564	3.27853	2.51979	1.37019	-0.140718
206530_at	RAB30	0.120487	3.50923	-1.19698	-0.937188	0.542164	-2.8143	-1.26388	-2.15973	3.89385
220432_s_at	CYP39A1	0.120481	-1.16194	7.56242	0.921904	-1.16194	-1.16194	-1.16194	-1.16194	-0.977766
223253_at	EPDR1	0.120462	-1.12736	-1.12736	-1.11273	-1.12736	6.5981	-0.2966	-1.12736	-1.12736
243206_at	CEP95	0.120459	4.25664	-0.0856869	0.0651059	2.8172	-1.65035	-1.28641	-2.63792	-1.48269
241954_at	FDFT1	0.12043	3.80227	-0.199427	-0.329426	3.72885	0.458983	-1.3763	-1.92383	-4.26688
203405_at	PSMG1	0.12042	-5.18538	0.331975	0.218103	-3.17727	4.90666	1.66675	1.23107	0.118093
1564150_a_at	C12orf79	0.120403	3.05182	-1.28596	-1.28596	4.14958	-1.28596	-1.28596	-1.28596	-1.28596
208336_s_at	TECR	0.120373	-3.36476	-0.634878	-0.00807439	-4.93221	0.646782	2.92607	2.47021	2.76827
203194_s_at	NUP98	0.120331	-3.85035	2.55067	1.5181	-3.56412	4.67468	0.138629	1.03352	-1.68739
200598_s_at	HSP90B1 /// MIR3652	0.120316	-2.68558	-5.04381	-1.24232	-1.94527	2.20118	3.51845	2.53832	1.40178
52164_at	C11orf24	0.120287	-2.73385	-2.21054	-1.72632	-4.19502	2.06085	2.80843	2.51959	2.68949
200897_s_at	PALLD	0.120285	-1.81022	6.14578	1.0399	-1.91119	0.89762	-0.573332	-1.71613	-0.635291
1554690_a_at	TACC1	0.120262	0.0523437	1.24638	1.52568	1.94963	2.01148	0.0184279	-1.07486	-5.17467
203302_at	DCK	0.120234	0.385684	3.17708	2.50065	0.593122	1.54914	-1.33515	-1.75905	-3.97594
200708_at	GOT2	0.12023	-4.12234	2.74468	2.32562	-1.89773	3.40383	0.585423	0.483142	-2.50857
232487_at	SFT2D1	0.120203	4.17455	-2.01218	-2.06189	3.30911	-0.147974	-0.304689	-1.28006	-2.49168
217547_x_at	ZNF675	0.120145	7.06568	-1.25705	-1.48596	1.63858	-0.567221	-1.93648	-2.52331	-1.48284
202667_s_at	SLC39A7	0.120139	-3.83189	-1.32007	-1.50901	-3.56317	3.26375	4.53173	2.56258	-0.69973
201375_s_at	PPP2CB	0.120135	-5.79635	0.0992809	0.22416	-4.27676	2.95311	3.43685	3.71027	-0.285874
224150_s_at	CEP70	0.120108	-4.85402	0.247722	-4.61868	0.83438	2.54224	1.51685	2.10855	1.34876
226934_at	CPSF6	0.12008	3.45462	1.10683	-0.845814	1.96387	0.277533	-0.370044	-0.137445	-5.39735
223991_s_at	GALNT2	0.12005	-0.490324	-4.03512	-2.07989	-2.86393	0.649633	2.83325	3.23145	1.53193
231901_at	C19orf52	0.120003	-6.70324	1.96723	2.2236	-1.84376	2.17861	2.00281	1.8898	-0.876884
229751_s_at	PUS7L	0.119999	-1.22567	1.24611	1.19965	-3.99188	2.54803	2.14503	1.06124	-2.49335
[truncated: 7,305 more rows]
