# Supplementary material for: GenomicScape: An Easy-to-Use Web Tool for Gene Expression Data Analysis. Application to Investigate the Molecular Events in the Differentiation of B Cells into Plasma Cells
Source: PLoS Comput Biol. 2015 Jan 29;11(1):e1004077. doi: 10.1371/journal.pcbi.1004077 (PMC4310610; doi:10.1371/journal.pcbi.1004077)
Supplement: S2 Table — The molecular pathways encoded by the 9303 differentially expressed genes were analyzed with Reactome functional interaction cytoscape plugin. Pathways significantly enriched in a given cell subpopulations with a FDR < 0.001 are selected. (XLS) [file pcbi.1004077.s004.xls]

## Sheet: Sheet2
Pathways enriched in Naïve B cells
Gene sets	Number of proteins in the pathway	Number of proteins of the gene set belonging to the pathway	FDR	Nodes
T cell receptor signaling pathway(K)	104	21	0.0001111	MAP3K8,PIK3CA,MAP2K7,PIK3CD,JUN,NFKBIB,NCK2,SOS2,PPP3CA,GSK3B,BCL10,RELA,VAV3,VAV2,IKBKB,CDC42,CBL,RAF1,KRAS,PLCG1,PIK3R1
Signalling by NGF(R)	279	39	0.000125	MEF2C,MEF2A,PIK3CA,BRAF,PIK3CD,ARHGEF7,ARHGEF18,PPP2CA,SOS2,RICTOR,RPS6KA5,RPS6KA3,GSK3B,RPS27A,IRS2,RELA,FGD3,VAV3,VAV2,IKBKB,APH1A,APH1B,RAF1,NCSTN,ADCY7,AKAP13,KRAS,ABR,RIT1,MCF2L,ADAM17,AGO2,AGO4,ITPR1,PLCG1,ARHGAP4,TNRC6B,TNRC6A,PIK3R1
Toll-Like Receptors Cascades(R)	134	25	0.0001429	MEF2C,MEF2A,APP,PIK3C3,DHX36,MAP2K7,JUN,NFKBIB,DHX9,NOD1,PPP2CA,RPS6KA5,RPS6KA3,RPS27A,RELA,HMGB1,IKBKB,TAB2,TAB3,PELI2,PELI1,BIRC3,BIRC2,TLR1,MAP3K1
PDGFR-beta signaling pathway(N)	120	24	0.0001667	MAP2K7,BRAF,JUN,NCK2,PPP2CA,RASA1,RPS6KA3,IQGAP1,FGR,VAV2,CBL,RAF1,USP6NL,JAK2,STAT5B,S1PR1,KRAS,WASF2,ACTR3,ACTR2,RAB5A,YWHAZ,BLK,PLCG1
CDC42 signaling events(N)	70	18	0.0002	CTNNB1,PIK3CA,MAP2K7,BRAF,JUN,ARHGEF7,GSK3B,ENAH,IQGAP1,VAV2,CDC42,CBL,RAF1,ACTR3,ACTR2,MAP3K1,PIK3R1,APC
ErbB1 downstream signaling(N)	100	22	0.00025	MEF2C,BRAF,JUN,SLC9A1,PPP2CA,RICTOR,RPS6KA5,RPS6KA3,DUSP1,IQGAP1,VAV2,CDC42,RAF1,USP6NL,KRAS,WASF2,ACTR3,ACTR2,RAB5A,YWHAZ,MAP3K2,MAP3K1
Spliceosome(K)	131	26	0.0003333	PQBP1,NHP2L1,PRPF40A,SRSF3,SRSF5,SRSF4,SRSF8,U2SURP,SF3B1,SF3A1,SNRPA1,SNRPB2,HNRNPC,PRPF3,CDC5L,WBP11,RBM8A,HNRNPA3,DDX5,HNRNPA1,SNRNP70,RBM25,SLU7,SNW1,TRA2B,TRA2A
T cell activation(P)	81	21	0.0005	B2M,PIK3C3,PIK3CA,BRAF,PIK3CD,JUN,HLA-DPA1,NCK2,SOS2,PPP3CA,ARAF,VAV3,VAV2,IKBKB,CDC42,RAF1,CD74,KRAS,ITPR1,PLCG1,PIK3R1
Chemokine signaling pathway(K)	189	29	0.0005	PIK3CA,GNG7,BRAF,ROCK1,PIK3CD,NFKBIB,PF4V1,CCL28,SOS2,GSK3B,RELA,FGR,VAV3,VAV2,CXCL16,IKBKB,CDC42,RAF1,JAK2,ADCY7,STAT5B,PRKX,CCR7,ADRBK2,KRAS,CXCR4,PLCB2,RASGRP2,PIK3R1
TNF receptor signaling pathway(N)	46	13	0.0005455	MAP3K5,MAP2K7,RELA,IKBKB,TAB2,ADAM17,CYLD,BIRC3,BIRC2,MAP4K3,MAP4K4,MAP4K5,MAP3K1
Acute myeloid leukemia(K)	57	14	0.0006429	PIK3CA,BRAF,PIK3CD,SOS2,ARAF,RELA,IKBKB,RAF1,STAT5B,RARA,KRAS,PPARD,ZBTB16,PIK3R1
B cell receptor signaling pathway(K)	72	16	0.0006923	PIK3CA,PIK3CD,JUN,NFKBIB,SOS2,PPP3CA,GSK3B,BCL10,RELA,VAV3,VAV2,IKBKB,INPP5D,RAF1,KRAS,PIK3R1
RIG-I/MDA5 mediated induction of IFN-alpha/beta pathways(R)	79	17	0.00075	APP,DHX36,NFKBIB,DHX9,RPS27A,RELA,HMGB1,IKBKB,RNF125,TANK,CYLD,ITCH,IFIH1,PCBP2,SIKE1,MAP3K1,IRF1
Neurotrophin signaling pathway(K)	120	21	0.0009333	MAP3K5,PIK3CA,MAP2K7,BRAF,PIK3CD,JUN,NFKBIB,ZNF274,SOS2,RPS6KA5,RPS6KA3,GSK3B,RELA,IKBKB,CDC42,RAF1,KRAS,PLCG1,MAP3K1,CAMK2D,PIK3R1
Processing of Capped Intron-Containing Pre-mRNA(R)	138	31	0.001	NHP2L1,DHX9,SRSF3,SRSF5,SRSF4,YBX1,SF3B1,SF3A1,PABPN1,SNRPA1,HNRNPA2B1,SNRPB2,HNRNPD,HNRNPC,HNRNPH1,NUP88,RBM8A,PCF11,SRSF11,HNRNPA3,NUP54,HNRNPA1,HNRNPA0,SNRNP70,CLP1,PCBP2,RANBP2,TPR,NUP160,POM121,NUP153
Pathways enriched in Centroblasts
Gene sets	Number of proteins in the pathway	Number of proteins of the gene set belonging to the pathway	FDR	Nodes
E2F transcription factor network(N)	68	14	0.0001	XRCC1,MYBL2,CCND3,POLA1,CDKN2C,HDAC1,E2F1,E2F5,CDK1,CDC25A,APAF1,TK1,MCM3,SP1
Mitotic G2-G2/M phases(R)	116	19	0.0001111	MYBL2,TUBB4B,CCNB1,CCNB2,SSNA1,PRKAR2B,WEE1,TUBB,PLK1,E2F1,CDK1,CDC25A,AURKA,DCTN3,NEK2,DYNC1I2,YWHAE,CEP41,CEP57
DNA replication(K)	36	12	0.000125	LIG1,POLA1,RNASEH2A,RNASEH2C,POLE4,POLD4,PRIM2,RFC2,MCM3,MCM5,RPA3,RPA1
Mitotic G1-G1/S phases(R)	134	22	0.0001429	MYBL2,CDC7,CCND3,POLA1,CCNB1,CDKN2C,WEE1,HDAC1,E2F1,E2F5,CDK1,CDC25A,PRIM2,CDT1,TOP2A,PSMA4,PSMA7,MCM3,MCM5,CKS1B,RPA3,RPA1
Cell Cycle Checkpoints(R)	118	21	0.0001667	CDC7,BUB3,CCNB1,CCNB2,WEE1,MAD1L1,CDK1,RFWD2,CDC25A,RFC2,CHEK2,PSMA4,ANAPC11,PSMA7,PSMA8,UBE2E1,MCM3,UBE2C,MCM5,RPA3,RPA1
Aurora B signaling(N)	40	13	0.0002	CUL3,CDCA8,NCAPD2,STMN1,KIF23,KIF2C,AURKA,AURKB,BIRC5,KIF20A,SGOL1,CENPA,RACGAP1
Double-Strand Break Repair(R)	22	8	0.0002	XRCC4,LIG1,BRIP1,H2AFX,MDC1,PRKDC,RPA3,RPA1
RNA Polymerase II Transcription(R)	101	16	0.0002143	SRSF1,SNRPD3,GTF2E2,CPSF3,NELFCD,U2AF2,POLR2E,POLR2D,POLR2A,MAGOH,SNRPB,SNRPF,CSTF3,NUDT21,ALYREF,LSM10
Processing of Capped Intron-Containing Pre-mRNA(R)	138	19	0.0002308	SRSF1,SF3A2,HNRNPUL1,SNRPD3,DNAJC8,HNRNPR,PRPF6,CPSF3,U2AF2,SNRNP40,POLR2E,POLR2D,POLR2A,MAGOH,SNRPB,SNRPF,CSTF3,NUDT21,ALYREF
FOXM1 transcription factor network(N)	41	14	0.00025	XRCC1,MAP2K1,CCNB1,CCNB2,PLK1,CDK1,NFATC3,AURKB,NEK2,CHEK2,BIRC5,CKS1B,CENPA,SP1
S Phase(R)	123	18	0.00025	STAG2,LIG1,POLA1,WEE1,POLD4,CDC25A,PRIM2,RFC2,CDT1,RAD21,PSMA4,PSMA7,PSMA8,MCM3,MCM5,CKS1B,RPA3,RPA1
ATM pathway(N)	34	10	0.0002727	XRCC4,FANCD2,RFWD2,TERF2,CDC25A,H2AFX,DCLRE1C,CHEK2,RNF8,MDC1
Telomere Maintenance(R)	59	12	0.0003125	LIG1,RUVBL1,POLA1,HIST1H2BH,POLD4,TERF2,PRIM2,H2AFZ,H2AFX,RFC2,RPA3,RPA1
Mitotic Metaphase and Anaphase(R)	173	30	0.0003333	CDCA8,STAG2,RCC2,TAOK1,BUB3,PLK1,MAD1L1,KIF2C,NSL1,AURKB,PTTG1,BANF1,DSN1,BIRC5,RAD21,SGOL1,PSMA4,ANAPC11,PSMA7,PSMA8,SPC25,CLASP2,CASC5,TMPO,UBE2E1,UBE2C,CENPA,CENPM,CENPI,CENPH
Integrin-linked kinase signaling(N)	45	10	0.0004706	ILK,PARP1,ARHGEF6,RUVBL1,TACC3,CREB1,AURKA,CDC37,AKT1,PPP1R14C
Cell cycle(K)	124	27	0.0005	STAG2,CDC7,CCND3,BUB3,CCNB1,CCNB2,CDKN2C,WEE1,HDAC1,PLK1,E2F1,MAD1L1,E2F5,CDK1,CDC25A,PTTG1,MAD2L2,CHEK2,SMAD2,GADD45B,YWHAE,YWHAH,RAD21,ANAPC11,MCM3,MCM5,PRKDC
Mitotic Prometaphase(R)	108	26	0.001	CDCA8,STAG2,NCAPD2,RCC2,TAOK1,BUB3,CCNB1,CCNB2,CSNK2A2,PLK1,MAD1L1,KIF2C,CDK1,NSL1,AURKB,DSN1,BIRC5,RAD21,SGOL1,SPC25,CLASP2,CASC5,CENPA,CENPM,CENPI,CENPH
Pathways enriched in Centrocytes
Gene sets	Number of proteins in the pathway	Number of proteins of the gene set belonging to the pathway	FDR	Nodes
Allograft rejection(K)	38	9	0.0001429	CD40,HLA-DRA,HLA-DPB1,HLA-DOA,HLA-DOB,HLA-DMB,HLA-DMA,CD86,TNF
Alzheimer's disease(K)	168	20	0.0001667	PSENEN,CDK5R1,NDUFA13,NDUFA11,BID,PPP3CB,SDHC,SDHD,UQCR10,UQCRB,NDUFB3,NDUFB5,TNF,NDUFB7,ATP5G1,NDUFB1,NDUFB2,NDUFA2,NDUFA3,NDUFA7
Rheumatoid arthritis(K)	90	15	0.0002	HLA-DRA,HLA-DPB1,HLA-DOA,HLA-DOB,ATP6V0E1,ATP6V0D1,ICAM1,TLR2,ITGB2,HLA-DMB,HLA-DMA,ATP6V1D,ATP6V1A,CD86,TNF
Huntington's disease(K)	183	22	0.00025	TP53,NDUFA13,NDUFA11,GRM5,POLR2G,POLR2F,POLR2L,POLR2I,SDHC,SDHD,UQCR10,CLTB,UQCRB,NDUFB3,NDUFB5,NDUFB7,ATP5G1,NDUFB1,NDUFB2,NDUFA2,NDUFA3,NDUFA7
Phagosome(K)	154	17	0.00025	HLA-DRA,CALR,HLA-DPB1,HLA-DOA,HLA-DOB,ATP6V0E1,ATP6V0D1,TLR2,TLR6,ITGB2,CORO1A,HLA-DMB,HLA-DMA,ATP6V1D,ATP6V1A,ACTB,CYBB
Viral myocarditis(K)	59	13	0.0003333	CD40,HLA-DRA,RAC2,HLA-DPB1,HLA-DOA,HLA-DOB,ICAM1,BID,ITGB2,HLA-DMB,HLA-DMA,CD86,ACTB
Mitochondrial Protein Import(R)	52	10	0.0003333	ACO2,TOMM22,PMPCA,TIMM8B,TIMM8A,TOMM5,TIMM22,TIMM10,TIMM13,ATP5G1
Tuberculosis(K)	178	18	0.0003636	HLA-DRA,HLA-DPB1,HLA-DOA,HLA-DOB,ATP6V0D1,BID,PPP3CB,TLR2,TLR6,TLR9,ITGB2,RFX5,CORO1A,HLA-DMB,HLA-DMA,RHOA,TNF,CAMK2B
Asthma(K)	31	8	0.0004	CD40,HLA-DRA,HLA-DPB1,HLA-DOA,HLA-DOB,HLA-DMB,HLA-DMA,TNF
Leishmaniasis(K)	73	11	0.0004444	HLA-DRA,HLA-DPB1,HLA-DOA,HLA-DOB,MARCKSL1,TLR2,ITGB2,PTPN6,HLA-DMB,HLA-DMA,TNF
HTLV-I infection(K)	260	22	0.0004667	CD40,HLA-DRA,CALR,HLA-DPB1,HLA-DOA,HLA-DOB,CDC26,ICAM1,TP53,PPP3CB,FZD3,PRKACB,ITGB2,ANAPC10,HLA-DMB,HLA-DMA,LTA,EGR2,RRAS2,LCK,TNF,JAK3
Non-alcoholic fatty liver disease (NAFLD)(K)	151	16	0.0004706	NDUFA13,NDUFA11,BID,SDHC,SDHD,UQCR10,UQCRB,NDUFB3,NDUFB5,TNF,NDUFB7,NDUFB1,NDUFB2,NDUFA2,NDUFA3,NDUFA7
Oxidative phosphorylation(K)	133	19	0.0005	ATP6V0E1,ATP6V0D1,NDUFA13,NDUFA11,SDHC,SDHD,UQCR10,ATP6V1D,ATP6V1A,UQCRB,NDUFB3,NDUFB5,NDUFB7,ATP5G1,NDUFB1,NDUFB2,NDUFA2,NDUFA3,NDUFA7
Type I diabetes mellitus(K)	44	9	0.0005	HLA-DRA,HLA-DPB1,HLA-DOA,HLA-DOB,HLA-DMB,HLA-DMA,LTA,CD86,TNF
Epstein-Barr virus infection(K)	202	19	0.0005	CD40,HLA-DRA,HLA-DPB1,ICAM1,TP53,POLR2G,POLR2F,POLR2L,POLR2I,YWHAB,CSNK2B,CD19,PSMD13,PRKACB,TRAF1,PSMD4,PSMD8,CR2,JAK3
B cell receptor signaling pathway(K)	72	11	0.0005	CD72,RAC2,MAP2K2,PIK3AP1,PPP3CB,CD22,CD19,PTPN6,CD79B,CD79A,CR2
Parkinson's disease(K)	131	15	0.0005385	NDUFA13,NDUFA11,SDHC,SDHD,UQCR10,UQCRB,NDUFB3,NDUFB5,NDUFB7,ATP5G1,NDUFB1,NDUFB2,NDUFA2,NDUFA3,NDUFA7
BCR signaling pathway(N)	65	10	0.0007895	CD72,PPP3CB,CD22,CD19,PAG1,BCL2A1,PTPN6,CD79B,CD79A,CSK
The citric acid (TCA) cycle and respiratory electron transport(R)	130	19	0.001	DLD,MDH2,ACO2,NDUFA13,NDUFA11,SDHC,SDHD,PDHB,UQCR10,UQCRB,NDUFB3,NDUFB5,NDUFB7,ATP5G1,NDUFB1,NDUFB2,NDUFA2,NDUFA3,NDUFA7
Inflammatory bowel disease (IBD)(K)	66	10	0.001	HLA-DRA,HLA-DPB1,HLA-DOA,HLA-DOB,STAT6,TLR2,IL21R,HLA-DMB,HLA-DMA,TNF
Pathways enriched in Memory B cells
Gene sets	Number of proteins in the pathway	Number of proteins of the gene set belonging to the pathway	FDR	Nodes
Regulation of nuclear SMAD2/3 signaling(N)	77	16	0.000125	MED15,TGIF2,MYC,EP300,ATF2,NCOA1,NR3C1,SMAD7,CREBBP,SMAD3,DCP1A,NCOR1,ZBTB17,ITGB5,RUNX3,KAT2A
HTLV-I infection(K)	260	32	0.0001429	CRTC3,CRTC2,NFKBIA,TGFBR1,TGFBR2,MYC,IL6,XPO1,TGFB1,RELB,HLA-E,EP300,ATF2,TNFRSF13C,DLG1,NFATC1,ADCY3,STAT5A,CREBBP,SMAD3,NFKB1,NFKB2,ZFP36,MAP3K14,WNT3,ELK1,TRRAP,TLN1,AKT2,MAP3K3,PIK3R5,KAT2A
TCR signaling in naïve CD4+ T cells(N)	66	15	0.0001667	FLNA,CARD11,RASSF5,TRAF6,GAB2,PTEN,PDPK1,MAP3K14,FYN,MAP4K1,PRKCE,PRKCB,CD80,RASGRP1,PTPRC
BCR signaling pathway(N)	65	14	0.0001667	NFKBIA,LYN,CARD11,TRAF6,NFATC1,NFKB1,PTEN,PDPK1,CALM1,MAP4K1,ELK1,CAMK2G,PTPRC,SH3BP5
Ubiquitin mediated proteolysis(K)	137	21	0.0001818	CUL1,SKP1,SMURF2,SMURF1,PML,TRAF6,UBE2R2,NEDD4L,VHL,UBE2Q2,CUL4A,WWP2,HUWE1,PIAS1,CBLB,HERC2,FZR1,UBE2D4,UBE2D3,UBE2B,UBE2Z
Osteoclast differentiation(K)	132	22	0.0002	NFKBIA,ACP5,TGFBR1,TGFBR2,TGFB1,RELB,JUNB,JUND,TRAF6,FOSL2,NFATC1,GAB2,NFKB1,NFKB2,MAP3K14,SQSTM1,FYN,FCGR2A,IFNGR2,AKT2,CTSK,PIK3R5
MAPK signaling pathway(K)	259	31	0.0002	TGFBR1,TGFBR2,TAOK3,FGF9,MYC,FLNB,FLNA,MKNK2,RPS6KA6,RPS6KA2,GNA12,TGFB1,RELB,DDIT3,ARRB1,MAPKAPK5,ATF2,JUND,TRAF6,NFATC1,NFKB1,NFKB2,MAP3K14,MAP4K2,MAP4K1,ELK1,AKT2,PRKCB,MAP3K3,RASGRP1,MAPK8IP3
Apoptosis(K)	86	16	0.0002143	NFKBIA,RIPK1,CAPN1,PRKAR2A,CASP9,CASP8,CYCS,NFKB1,TNFRSF10A,TNFRSF10B,TNFRSF10D,MAP3K14,AKT2,IRAK2,IRAK1,PIK3R5
Neurotrophin signaling pathway(K)	120	20	0.0002222	NFKBIE,NFKBIA,RPS6KA6,RPS6KA2,FRS2,TRAF6,ABL1,SH2B3,SH2B1,RAPGEF1,NFKB1,PDPK1,CALM1,RIPK2,AKT2,IRAK2,IRAK1,CAMK2G,MAP3K3,PIK3R5
TGF-beta signaling pathway(K)	80	15	0.0002222	CUL1,SKP1,TGFBR1,TGFBR2,SMURF2,SMURF1,MYC,TGFB1,EP300,BMPR2,ID3,SMAD7,CREBBP,SMAD3,BAMBI
TGF-beta signaling pathway(P)	80	15	0.0002222	TGFBR1,TGFBR2,SMURF2,SMURF1,TGFB1,JUNB,EP300,BMPR2,ATF2,JUND,GDF11,SMAD7,CREBBP,SMAD3,BAMBI
Chromatin modifying enzymes(R)	105	17	0.0002273	TAF5L,BRPF1,YEATS2,TADA2B,ZZZ3,BRD1,EP300,ATF2,MRGBP,KANSL2,KANSL3,CREBBP,DMAP1,TRRAP,KAT8,ING5,KAT2A
Class I MHC mediated antigen processing & presentation(R)	253	30	0.0002308	CUL1,SKP1,ARIH2,SMURF2,SMURF1,TRIM11,HLA-E,SEC61A2,SEC24B,UBC,UBE2R2,NEDD4L,VHL,UBE2Q2,UBR2,HUWE1,CBLB,HERC2,PSMD11,MKRN1,ASB7,ASB6,FZR1,ITGB5,UBE2D4,PSMB7,UBE2D3,PSMD9,UBE2B,UBE2Z
Chagas disease (American trypanosomiasis)(K)	104	17	0.0002381	NFKBIA,PPP2R2D,TGFBR1,TGFBR2,TICAM1,IL12A,IL6,TGFB1,CCL5,TRAF6,CASP8,SMAD3,NFKB1,IFNGR2,AKT2,IRAK1,PIK3R5
Pathways in cancer(K)	327	38	0.00025	NFKBIA,TGFBR1,TGFBR2,FGF9,MYC,PML,IL6,APPL1,RASSF5,RASSF1,TGFB1,EP300,TRAF6,TRAF4,ABL1,CASP9,CASP8,CYCS,COL4A4,COL4A3,VHL,STAT5A,VEGFB,ITGA2B,CREBBP,SMAD3,CBLB,LAMA5,NFKB1,NFKB2,PTEN,WNT3,AXIN1,AKT2,PRKCB,TPM3,PIK3R5,RALGDS
Hepatitis B(K)	146	21	0.00025	NFKBIA,TGFBR1,TICAM1,MYC,IL6,TGFB1,EP300,ATF2,CASP9,CASP8,CYCS,NFATC1,STAT5A,CREBBP,SMAD3,NFKB1,PTEN,ELK1,AKT2,PRKCB,PIK3R5
Response to elevated platelet cytosolic Ca2+(R)	82	15	0.00025	FLNA,TGFB1,VCL,PF4,VEGFB,PPBP,ITGA2B,CALM1,F13A1,TTN,CLU,HABP4,TLN1,PRKCB,SPARC
Signalling by NGF(R)	279	31	0.0002632	BCL2L11,NFKBIA,FGF9,ARHGEF1,PLEKHG2,RPS6KA2,PRKAR2A,FRS2,TRAF6,CASP9,UBC,PHLPP2,ADCY3,RAPGEF1,ADRBK1,TRIO,NFKB1,PTEN,PDPK1,SQSTM1,ITPR3,FYN,CALM1,RIPK2,ELK1,CLTA,AKT2,IRAK1,PRKCE,CD80,RALGDS
Endocytosis(K)	203	26	0.0002667	GIT2,SH3GL1,TGFBR1,TGFBR2,HGS,SMURF2,SMURF1,PML,TGFB1,HLA-E,ARRB1,TRAF6,ZFYVE20,NEDD4L,EHD1,FLT1,ADRBK1,SMAD7,SMAD3,CBLB,GRK5,VPS37B,RAB11FIP1,CLTA,SH3GLB1,ARAP1
Circadian Clock(R)	54	15	0.0003333	RORA,CUL1,SKP1,PER2,CSNK1D,EP300,ATF2,NCOA1,NCOA6,UBC,NR3C1,TBL1X,CREBBP,NCOR1,ARNTL
PDGFR-beta signaling pathway(N)	120	18	0.0003333	PTPRJ,MYC,LYN,SIPA1,JUND,ABL1,WASL,HCK,STAT5A,RAPGEF1,PTEN,MLLT4,FYN,ELK1,CYFIP2,PTPN1,PRKCE,ARAP1
Signaling events mediated by HDAC Class I(N)	56	12	0.0003478	NFKBIA,SMURF1,XPO1,EP300,SMG5,CHD4,YY1,SMAD7,CREBBP,NCOR1,NFKB1,GATAD2A
TGF-beta receptor signaling(N)	47	15	0.0005	TGFBR1,TGFBR2,SMURF2,SMURF1,PML,NEDD4L,TGFBRAP1,SMAD7,SMAD3,PDPK1,BAMBI,OCLN,STRAP,AXIN1,SPTBN1
Herpes simplex infection(K)	185	23	0.0005185	TAF5L,CUL1,SKP1,NFKBIA,NXF1,SRSF7,TICAM1,IL12A,EEF1D,PML,PER2,IL6,HLA-E,EP300,CCL5,TRAF6,CASP8,CYCS,UBE2R2,CREBBP,NFKB1,ARNTL,IFNGR2
Interleukin-1 signaling(R)	40	10	0.0005385	CUL1,SKP1,TRAF6,NFKB1,SQSTM1,RIPK2,TNIP2,IRAK2,IRAK1,MAP3K3
Transcriptional Regulation of White Adipocyte Differentiation(R)	78	14	0.00056	MED26,MED13,MED15,TGFB1,EP300,NCOA1,NCOA3,NCOA6,MED30,TBL1X,CREBBP,NCOR1,NFKB1,MED13L
RIG-I/MDA5 mediated induction of IFN-alpha/beta pathways(R)	79	14	0.0006429	NFKBIA,RIPK1,NLRC5,EP300,RNF135,TNFAIP3,TRAF6,CASP8,UBC,CREBBP,NFKB1,NFKB2,ATG12,UBE2D3
Influenza A(K)	176	22	0.0007667	NFKBIA,NXF1,TICAM1,IL12A,PML,IL6,XPO1,EP300,CCL5,ATF2,CASP9,CYCS,CREBBP,NFKB1,TNFRSF10A,TNFRSF10B,TNFRSF10D,NXT1,IFNGR2,AKT2,PRKCB,PIK3R5
NF-kappa B signaling pathway(K)	91	15	0.0007931	NFKBIA,TICAM1,LYN,CARD11,RIPK1,RELB,TNFAIP3,TRAF6,TNFRSF13C,NFKB1,NFKB2,MAP3K14,LTB,IRAK1,PRKCB
Membrane Trafficking(R)	179	22	0.0008788	TGOLN2,HGS,AP1S3,AP1S2,PIK3C2A,EXOC3,ARRB1,VAMP2,SEC24B,RHOQ,GAK,UBC,AP1B1,HIP1R,VPS37B,MYO5A,CALM1,PRKAB1,FTH1,CLTA,CLINT1,AKT2
Signaling by NOTCH1(R)	72	13	0.0009032	CUL1,SKP1,MYC,TLE3,EP300,ARRB1,MIB2,UBC,TBL1X,HES1,CREBBP,NCOR1,KAT2A
Colorectal cancer(K)	62	12	0.0009063	TGFBR1,TGFBR2,MYC,APPL1,TGFB1,CASP9,CYCS,SMAD3,AXIN1,AKT2,PIK3R5,RALGDS
TCR signaling in naïve CD8+ T cells(N)	53	11	0.0009714	CARD11,RASSF5,TRAF6,PDPK1,MAP3K14,FYN,PRKCE,PRKCB,CD80,RASGRP1,PTPRC
Signaling by TGF-beta Receptor Complex(R)	70	18	0.001	TGIF2,TGFBR1,TGFBR2,SMURF2,SMURF1,MYC,XPO1,TGFB1,JUNB,TFDP2,UBC,NEDD4L,SMAD7,SMAD3,NCOR1,BAMBI,STRAP,UBE2D3
Chronic myeloid leukemia(K)	73	13	0.001	NFKBIA,TGFBR1,TGFBR2,MYC,TGFB1,ABL1,STAT5A,GAB2,SMAD3,CBLB,NFKB1,AKT2,PIK3R5
Pathways enriched in Preplasmablasts
Gene sets	Number of proteins in the pathway	Number of proteins of the gene set belonging to the pathway	FDR	Nodes
Homologous recombination(K)	28	13	3.125e-05	RAD50,RAD51,BLM,EME1,POLD3,POLD1,POLD2,RAD51D,RAD51C,MRE11A,RAD54L,RAD54B,TOP3A
Telomere Maintenance(R)	59	19	3.226e-05	POT1,FEN1,ACD,PCNA,RUVBL2,POLA2,POLE2,POLD3,DNA2,POLD1,POLD2,PRIM1,POLE,RFC5,RFC3,RFC4,RFC1,NHP2,WRAP53
Pyrimidine metabolism(K)	105	27	3.333e-05	CAD,TXNRD1,UPP1,TYMS,RRM2,RRM1,POLA2,CTPS1,POLE2,POLE3,POLD3,POLD1,POLD2,PRIM1,POLE,POLR1E,POLR1B,POLR2H,POLR2B,POLR3G,POLR3H,POLR3A,POLR3B,POLR3D,DTYMK,PNP,UMPS
BARD1 signaling events(N)	29	14	3.448e-05	ATR,UBE2L3,TOPBP1,FANCE,FANCG,RAD50,RBBP8,RAD51,BRCA1,PCNA,CCNE1,CDK2,MRE11A,CSTF1
ISG15 antiviral mechanism(R)	71	22	3.571e-05	RAE1,EIF4A3,NUP107,NUP133,EIF4E,NEDD4,NUP188,NUP155,NUP205,NUP210,NUP85,NUP98,NUP93,NUP37,NUP43,NUP50,NUP62,EIF4E2,KPNB1,EIF4G1,KPNA3,KPNA2
Metabolism of nucleotides(R)	64	21	3.704e-05	ADSL,ADSS,GART,TXN,CAD,IMPDH2,TXNRD1,UPP1,ATIC,ADK,PFAS,TYMS,RRM2,RRM1,CTPS1,GMPS,HPRT1,DTYMK,PNP,GSR,UMPS
APC/C-mediated degradation of cell cycle proteins(R)	82	24	3.846e-05	ANAPC4,ANAPC7,FBXO5,CCNA1,CCNA2,SKP2,CDK2,CDC16,MAD2L1,CDC23,CDC20,CDC27,PSMD14,PSMD12,PSMA1,PSMB5,PSMB6,PSMB8,PSMC3,PSMD1,PSMD2,PSMD5,BUB1B,PSME3
Mismatch repair(K)	23	13	4e-05	EXO1,PCNA,POLD3,POLD1,POLD2,RFC5,RFC3,RFC4,RFC1,MLH1,MSH6,MSH3,MSH2
Carbon metabolism(K)	93	26	4.167e-05	PGAM1,PDHA1,FH,CS,PSAT1,SUCLA2,MDH1,ALDOA,ACAT1,G6PD,PHGDH,PFKP,PFKM,GAPDH,PGD,DLAT,HK2,HK1,SHMT1,SUCLG1,TALDO1,TPI1,PGK1,PRPS2,PRPS1,GPI
Hexose transport(R)	40	17	4.348e-05	RAE1,NUP107,NUP133,NUP188,NUP155,NUP205,HK2,HK1,NUP210,SLC2A1,NUP85,NUP98,NUP93,NUP37,NUP43,NUP50,NUP62
Validated targets of C-MYC transcriptional activation(N)	72	24	4.545e-05	LDHA,RCC1,TFRC,E2F3,CAD,ID2,DDX18,NPM1,EIF4E,PFKM,GAPDH,EIF2S1,ODC1,CCND2,RUVBL2,SHMT1,SLC2A1,TAF9,PRDX3,CDK4,ACTL6A,POLR3D,HSP90AA1,EIF4G1
Nucleotide Excision Repair(R)	49	20	4.762e-05	DDB2,XPA,ERCC8,PCNA,GTF2H3,GTF2H2,GTF2H1,MNAT1,POLE2,POLD3,POLD1,POLD2,CDK7,POLE,RFC5,RFC3,RFC4,RFC1,POLR2H,POLR2B
Processing of Capped Intron-Containing Pre-mRNA(R)	138	35	5e-05	DHX38,RAE1,PTBP1,NUP107,SF3B3,SF3B2,SF3A3,NCBP2,NCBP1,SLBP,NUP133,EIF4E,NUP188,NUP155,UPF3B,NUP205,NUP210,DDX23,HNRNPU,HNRNPF,GTF2F2,NUP85,CPSF2,NUP98,NUP93,NUP37,NUP43,NUP50,NUP62,POLR2H,POLR2B,PAPOLA,SNRPA,SMC1A,CSTF1
Nucleotide excision repair(K)	47	20	5.263e-05	DDB2,CUL4B,XPA,ERCC8,PCNA,GTF2H3,GTF2H2,GTF2H1,MNAT1,POLE2,POLE3,POLD3,POLD1,POLD2,CDK7,POLE,RFC5,RFC3,RFC4,RFC1
Ribosome biogenesis in eukaryotes(K)	85	27	5.556e-05	POP4,POP5,POP7,GAR1,CSNK2A1,MPHOSPH10,RPP30,RAN,NOP10,RPP40,GNL2,CIRH1A,UTP6,WDR36,NMD3,XRN2,TAF9,LSG1,FBL,UTP14A,UTP18,NHP2,RBM28,TBL3,HEATR1,WDR3,NOL6
ATR signaling pathway(N)	37	18	5.882e-05	RAD1,ATR,TOPBP1,CLSPN,RAD51,ATRIP,CCNA2,SMARCAL1,CDC6,CDK2,CDC25C,RFC5,RFC3,RFC4,CHEK1,TIPIN,MCM7,MCM2
Fanconi anemia pathway(K)	53	17	6.061e-05	ATR,TELO2,PALB2,FANCI,FANCE,FANCG,FANCB,RAD51,BLM,ATRIP,BRCA1,UBE2T,EME1,RAD51C,MLH1,TOP3A,USP1
tRNA Aminoacylation(R)	36	18	6.25e-05	GARS,AIMP1,AIMP2,WARS,IARS,FARS2,PPA1,FARSB,EEF1E1,CARS,TARS,DARS2,EARS2,SARS,VARS,RARS2,EPRS,LARS
Fanconi anemia pathway(N)	45	20	6.667e-05	RAD1,ATR,TOPBP1,PALB2,FANCI,FANCE,FANCG,FANCB,RAD50,BLM,ATRIP,BRCA1,UBE2T,RFC5,RFC3,RFC4,MRE11A,CHEK1,TOP3A,USP1
DNA replication(K)	36	19	7.143e-05	FEN1,PCNA,POLA2,POLE2,POLE3,POLD3,DNA2,POLD1,POLD2,PRIM1,POLE,RFC5,RFC3,RFC4,RFC1,MCM7,MCM2,MCM4,MCM6
Metabolism of non-coding RNA(R)	49	22	7.692e-05	RAE1,NUP107,NCBP2,NCBP1,PRMT5,SNUPN,NUP133,NUP188,GEMIN6,GEMIN4,GEMIN5,NUP155,WDR77,NUP205,NUP210,NUP85,NUP98,NUP93,NUP37,NUP43,NUP50,NUP62
PLK1 signaling events(N)	44	21	8.333e-05	NDC80,TUBG1,ERCC6L,CDC14B,KIF2A,FBXO5,CLSPN,SPC24,ROCK2,NUDC,TPX2,BUB1,ODF2,CDC25C,CDC25B,CDC20,BORA,PAK1,ECT2,BUB1B,CENPE
Biosynthesis of amino acids(K)	73	20	8.824e-05	PGAM1,CS,PSAT1,ALDOA,PHGDH,PFKP,PFKM,GAPDH,SHMT1,MAT2A,MAT2B,GOT2,GOT1,TALDO1,TPI1,BCAT2,PGK1,PRPS2,PRPS1,CTH
Regulation of DNA replication(R)	75	29	9.091e-05	E2F2,E2F3,CCNA1,CCNA2,CDC6,CDK2,GMNN,PSMD14,PSMD12,MCM10,ORC5,ORC6,ORC1,ORC2,ORC3,PSMA1,PSMB5,PSMB6,PSMB8,PSMC3,MCM8,MCM7,PSMD1,PSMD2,PSMD5,MCM2,MCM4,MCM6,PSME3
Mitotic G2-G2/M phases(R)	116	37	0.0001	LIN9,TUBG1,RAB8A,E2F3,PPP2R1B,HAUS2,ALMS1,YWHAG,CEP72,CEP76,CEP78,PKMYT1,CEP70,FGFR1OP,NEDD1,FOXM1,TUBGCP4,TUBGCP5,CCNA1,CCNA2,PCNT,FBXW11,MNAT1,PLK4,CDK7,CDK2,PAFAH1B1,ODF2,CCP110,CDC25C,CDC25B,CEP152,CKAP5,BORA,HSP90AA1,CENPF,CENPJ
Purine metabolism(K)	170	33	0.0001081	ADSL,ADSS,GART,IMPDH2,ATIC,ADK,PFAS,RRM2,RRM1,POLA2,PDE3B,POLE2,POLE3,POLD3,POLD1,POLD2,PRIM1,POLE,PGM1,POLR1E,POLR1B,GMPS,POLR2H,HPRT1,POLR2B,POLR3G,POLR3H,POLR3A,POLR3B,POLR3D,PNP,PRPS2,PRPS1
M/G1 Transition(R)	82	32	0.0001111	E2F2,E2F3,CDC6,POLA2,POLE2,CDC45,CDK2,PRIM1,POLE,GMNN,PSMD14,PSMD12,MCM10,ORC5,ORC6,ORC1,ORC2,ORC3,PSMA1,PSMB5,PSMB6,PSMB8,PSMC3,MCM8,MCM7,PSMD1,PSMD2,PSMD5,MCM2,MCM4,MCM6,PSME3
E2F transcription factor network(N)	68	19	0.0001111	TP73,TOPBP1,TFDP1,E2F2,E2F3,E2F7,PRMT5,RBBP8,BRCA1,TYMS,CCNA2,CCNE2,CCNE1,CDC6,RRM2,RRM1,RBL1,CDK2,ORC1
Metabolism of carbohydrates(R)	235	41	0.0001143	PPP2R5D,PGAM1,RAE1,NUP107,PPP2R1B,MDH1,ALDOA,GBE1,G6PD,DSE,NUP133,NUP188,PFKP,PFKM,GAPDH,NUP155,PGD,NUP205,HK2,HK1,NUP210,PCK2,SLC2A1,NUP85,NUP98,NUP93,GYG1,GOT2,GOT1,NUP37,PGM1,NUP43,TALDO1,TPI1,NUP50,NUP62,PGK1,PRPS2,PRPS1,GALE,GPI
S Phase(R)	123	56	0.000125	STAG1,FEN1,PDS5A,CCNA1,CCNA2,CDCA5,SKP2,PCNA,CCNE2,CCNE1,CDC6,POLA2,MNAT1,POLE2,GINS1,GINS2,GINS4,WAPAL,POLD3,DNA2,POLD1,POLD2,CDC45,CDK7,CDK4,CDK2,CDC25B,PRIM1,POLE,ESCO2,RFC5,RFC3,RFC4,RFC1,PSMD14,PSMD12,ORC5,ORC6,ORC1,ORC2,ORC3,PSMA1,PSMB5,PSMB6,PSMB8,PSMC3,SMC1A,MCM8,MCM7,PSMD1,PSMD2,PSMD5,MCM2,MCM4,MCM6,PSME3
Cell cycle(K)	124	47	0.000125	STAG1,ESPL1,ATR,TFDP1,E2F2,E2F3,CDC14B,ANAPC4,ANAPC7,YWHAG,PKMYT1,TTK,CCNA1,CCNA2,SKP2,PCNA,CCNE2,CCNE1,CDC6,CCND2,BUB1,RBL1,CDC45,CDK6,CDK7,CDK4,CDK2,CDC25C,CDC25B,CDC16,MAD2L1,CHEK1,CDC23,CDC20,CDC27,SFN,ORC5,ORC6,ORC1,ORC2,ORC3,SMC1A,MCM7,MCM2,MCM4,MCM6,BUB1B
RNA transport(K)	164	52	0.000125	RAE1,POP4,POP5,POP7,EIF4A3,THOC5,NUP107,THOC1,UPF2,UPF1,NCBP2,NCBP1,EIF4EBP1,PRMT5,RPP30,RAN,RPP40,SNUPN,SENP2,EIF5B,NUP133,EIF3B,EIF3J,EIF4E,NUP188,GEMIN6,GEMIN4,GEMIN5,NUP155,RANGAP1,EIF2S1,EIF2S2,UPF3B,NUP205,NUP210,NMD3,XPO5,XPOT,MAGOHB,NUP85,NUP98,NUP93,NUP37,EIF2B2,EIF2B3,EIF2B5,NUP43,NUP50,NUP62,EIF4E2,KPNB1,EIF4G1
Mitotic Prometaphase(R)	108	50	0.000125	PPP2R5D,STAG1,ZWINT,NDC80,NUP107,KNTC1,CSNK2A1,ERCC6L,HDAC8,KIF2A,PPP2R1B,NCAPH,NCAPG,ZWILCH,PDS5A,NUP133,CLIP1,SPC24,ZW10,RANGAP1,CDCA5,NUDC,NUF2,SPDL1,BUB1,WAPAL,NUP85,NUP98,PAFAH1B1,SMC2,SMC4,ITGB3BP,NUP37,MAD2L1,NUP43,SKA1,CDC20,SGOL2,PPP1CC,CKAP5,SMC1A,BUB1B,CENPO,CENPN,CENPL,CENPQ,KIF18A,CENPF,CENPE,CENPK
Cell Cycle Checkpoints(R)	118	45	0.000125	RAD1,ATR,ANAPC4,ANAPC7,CLSPN,PKMYT1,ATRIP,CCNE2,CCNE1,CDC6,CDC45,CDK2,CDC25C,CDC16,RFC5,RFC3,RFC4,MAD2L1,CHEK1,CDC23,CDC20,CDC27,PSMD14,PSMD12,MCM10,ORC5,ORC6,ORC1,ORC2,ORC3,PSMA1,PSMB5,PSMB6,PSMB8,PSMC3,MCM8,MCM7,PSMD1,PSMD2,PSMD5,MCM2,MCM4,MCM6,BUB1B,PSME3
Mitotic G1-G1/S phases(R)	134	50	0.000125	LIN9,TFDP1,E2F2,E2F3,PPP2R1B,FBXO5,PKMYT1,TYMS,CCNA1,CCNA2,SKP2,PCNA,CCNE2,CCNE1,CDC6,CCND2,RRM2,POLA2,MNAT1,RBL1,POLE2,CDC45,CDK6,CDK7,CDK4,CDK2,PRIM1,POLE,PSMD14,PSMD12,MCM10,ORC5,ORC6,ORC1,ORC2,ORC3,PSMA1,PSMB5,PSMB6,PSMB8,PSMC3,MCM8,MCM7,PSMD1,PSMD2,PSMD5,MCM2,MCM4,MCM6,PSME3
Synthesis of DNA(R)	96	43	0.000125	FEN1,CCNA1,CCNA2,PCNA,CDC6,POLA2,POLE2,GINS1,GINS2,GINS4,POLD3,DNA2,POLD1,POLD2,CDC45,CDK2,PRIM1,POLE,RFC5,RFC3,RFC4,RFC1,PSMD14,PSMD12,ORC5,ORC6,ORC1,ORC2,ORC3,PSMA1,PSMB5,PSMB6,PSMB8,PSMC3,MCM8,MCM7,PSMD1,PSMD2,PSMD5,MCM2,MCM4,MCM6,PSME3
Mitotic Metaphase and Anaphase(R)	173	67	0.000125	PPP2R5D,STAG1,ESPL1,ZWINT,NDC80,NUP107,LMNA,KNTC1,ERCC6L,HDAC8,KIF2A,PPP2R1B,ANAPC4,ANAPC7,LMNB1,VRK1,VRK2,FBXO5,ZWILCH,PDS5A,NUP133,CLIP1,SPC24,ZW10,RANGAP1,CDCA5,NUDC,NUF2,SPDL1,BUB1,WAPAL,NUP85,NUP98,PAFAH1B1,ITGB3BP,CDC16,NUP37,MAD2L1,NUP43,SKA1,CDC23,CDC20,CDC27,PSMD14,PSMD12,SGOL2,PPP1CC,PSMA1,PSMB5,PSMB6,CKAP5,PSMB8,PSMC3,SMC1A,PSMD1,PSMD2,PSMD5,BUB1B,PSME3,CENPO,CENPN,CENPL,CENPQ,KIF18A,C…
Mitochondrial Protein Import(R)	52	16	0.0001842	MTX2,CHCHD4,VDAC1,CS,TIMM21,BCS1L,FXN,TOMM70A,SAMM50,HSPA9,TIMM17A,DNAJC19,SLC25A4,GRPEL1,TIMM50,TIMM44
Mitotic Prophase(R)	99	23	0.0002308	RAE1,NCAPD3,NCAPG2,NUP107,LMNA,PPP2R1B,LMNB1,VRK1,VRK2,NUP133,NUP188,NUP155,NUP205,NUP210,NUP85,NUP98,NUP93,SMC2,SMC4,NUP37,NUP43,NUP50,NUP62
RNA Polymerase II Transcription(R)	101	23	0.00035	DHX38,SSRP1,NCBP2,NCBP1,SLBP,NELFB,LSM11,UPF3B,GTF2H3,GTF2H2,GTF2H1,MNAT1,TBP,GTF2E1,TAF9,TAF5,GTF2F2,CDK7,CPSF2,POLR2H,POLR2B,PAPOLA,CSTF1
Oocyte meiosis(K)	110	24	0.0004146	PPP2R5D,ESPL1,FBXO43,PPP2R1B,ANAPC4,ANAPC7,FBXO5,YWHAG,PKMYT1,CCNE2,CCNE1,BUB1,FBXW11,CDK2,CDC25C,CDC16,MAD2L1,CDC23,CDC20,CDC27,PPP1CC,SMC1A,SLK,PPP3R1
HTLV-I infection(K)	260	42	0.0005238	HRAS,PIK3CG,PIK3CB,MAPK8,ATR,VDAC3,VDAC1,E2F2,E2F3,RAN,ANAPC4,ANAPC7,CANX,IL2RB,IL2RA,DVL2,PCNA,MYB,CCND2,CREM,TBP,SLC2A1,POLE2,POLE3,FDPS,POLD3,POLD1,POLD2,CDK4,CDC16,POLE,MAD2L1,PDGFRA,CHEK1,CDC23,CDC20,CDC27,SLC25A4,FZD1,AKT3,BUB1B,PPP3R1
Cholesterol biosynthesis(R)	19	9	0.0007556	DHCR7,NSDHL,HMGCS1,SQLE,HMGCR,MSMO1,FDPS,DHCR24,LSS
Fanconi Anemia pathway(R)	24	10	0.0007609	ATR,PALB2,ZBTB32,FANCI,FANCE,FANCG,FANCB,BRCA1,UBE2T,USP1
Progesterone-mediated oocyte maturation(K)	86	20	0.0007674	PIK3CG,PIK3CB,MAPK8,ANAPC4,ANAPC7,PKMYT1,CCNA1,CCNA2,GNAI3,BUB1,PDE3B,CDK2,CDC25C,CDC25B,CDC16,MAD2L1,CDC23,CDC27,AKT3,HSP90AA1
Metabolism of amino acids and derivatives(R)	147	28	0.0007727	PSAT1,ACAT1,MTAP,PHGDH,HIBCH,AHCY,ODC1,SHMT1,MAT2A,MAT2B,ASNS,GOT2,GOT1,BCAT2,PSMD14,PSMD12,NQO1,PSMA1,SRM,PSMB5,PSMB6,PSMB8,PSMC3,PSMD1,PSMD2,PSMD5,CTH,PSME3
Pathways enriched in Plasmablasts
Gene sets	Number of proteins in the pathway	Number of proteins of the gene set belonging to the pathway	FDR	Nodes
SRP-dependent cotranslational protein targeting to membrane(R)	107	12	0.0002	SRP68,SSR1,RPN1,RPN2,DDOST,SRP72,TRAM1,SEC61A1,SRP54,SPCS3,SPCS2,SRPRB
Protein export(K)	23	7	0.00025	SRP68,SRP72,SEC61A1,SRP54,SPCS3,SPCS2,SRPRB
N-Glycan biosynthesis(K)	49	10	0.0003333	RPN1,RPN2,DDOST,MOGS,ST6GAL1,ALG3,GANAB,STT3B,STT3A,DAD1
Asparagine N-linked glycosylation(R)	63	16	0.0005	SEC31A,RPN1,RPN2,DDOST,MOGS,MLEC,LMAN1,ST6GAL1,SEC13,SEC24A,PDIA3,ALG3,MAGT1,GANAB,STT3A,DAD1
Protein processing in endoplasmic reticulum(K)	167	25	0.001	SEC31A,SSR1,DNAJB11,RPN1,RPN2,DNAJC3,DDOST,UBE2J1,MOGS,DERL2,LMAN1,TRAM1,SEC61A1,P4HB,CKAP4,HYOU1,SEC13,SEC24A,PDIA3,PDIA4,SEC23B,GANAB,STT3B,STT3A,DAD1
Pathways enriched in Early Plasma cells
Gene sets	Number of proteins in the pathway	Number of proteins of the gene set belonging to the pathway	FDR	Nodes
RIG-I/MDA5 mediated induction of IFN-alpha/beta pathways(R)	79	11	0.000125	MYD88,ISG15,DHX58,UBE2L6,HERC5,TRIM25,MAVS,DDX58,OTUD5,CASP10,IRF7
Class I MHC mediated antigen processing & presentation(R)	253	20	0.0001429	WWP1,FBXO6,UBE2L6,TRIM21,TAPBP,KLHL9,SAR1B,DTX3L,PSMA5,TRIM32,FBXW7,ITGAV,HECTD3,PSMB9,SEC24C,PSME2,RNF123,TAP2,TAP1,HSPA5
Herpes simplex infection(K)	185	18	0.0001667	MYD88,EIF2AK2,OAS3,OAS1,OAS2,MED8,CLOCK,STAT1,STAT2,IL15,MAVS,DDX58,IFNAR1,TAP2,TAP1,IRF9,IFIT1,IRF7
Hepatitis C(K)	133	17	0.0002	EIF2AK2,OAS3,OAS1,OAS2,PPP2CB,STAT1,STAT3,STAT2,MAVS,DDX58,CDKN1A,IFNAR1,PPP2R2A,PIK3R3,IRF9,IFIT1,IRF7
Measles(K)	134	18	0.00025	MYD88,EIF2AK2,OAS3,OAS1,OAS2,ADAR,STAT1,STAT3,STAT2,TLR7,MX1,MAVS,DDX58,TNFSF10,IFNAR1,PIK3R3,IRF9,IRF7
ISG15 antiviral mechanism(R)	71	14	0.0003333	ISG15,AAAS,EIF2AK2,UBE2L6,USP18,HERC5,TRIM25,STAT1,MX1,MX2,NUPL2,EIF4E3,DDX58,IFIT1
Influenza A(K)	176	21	0.0005	MYD88,EIF2AK2,OAS3,OAS1,OAS2,ADAR,TRIM25,STAT1,STAT2,TLR7,MX1,MAVS,FURIN,DDX58,TNFSF10,CASP1,IFNAR1,RSAD2,PIK3R3,IRF9,IRF7
Interferon alpha/beta signaling(R)	63	22	0.001	ISG20,ISG15,OAS3,OAS1,OAS2,IFI35,OASL,IFI27,ADAR,USP18,STAT1,STAT2,MX1,MX2,IFITM1,IFITM2,IFI6,IFNAR1,IRF9,IFIT3,IFIT1,IRF7
Pathways enriched in Mature Plasma cells
Gene sets	Number of proteins in the pathway	Number of proteins of the gene set belonging to the pathway	FDR	Nodes
Beta1 integrin cell surface interactions(N)	66	11	0.0005	PLAUR,COL11A2,COL6A1,TGFBI,COL1A2,COL1A1,MDK,ITGA5,ITGA8,TNC,VCAM1
Extracellular matrix organization(R)	263	21	0.001	A2M,LTBP3,COL11A2,VCAN,COL6A1,COL1A2,COL1A1,DST,TIMP2,TIMP1,EFEMP2,ITGA5,ITGA8,DDR2,CTSS,SDC1,CTSB,TNC,VCAM1,COL9A2,ACAN
