# Supplementary material for: GenomicScape: An Easy-to-Use Web Tool for Gene Expression Data Analysis. Application to Investigate the Molecular Events in the Differentiation of B Cells into Plasma Cells
Source: PLoS Comput Biol. 2015 Jan 29;11(1):e1004077. doi: 10.1371/journal.pcbi.1004077 (PMC4310610; doi:10.1371/journal.pcbi.1004077)
Supplement: S3 Table — In order to identify genes driving the transition between 2 clusters of cell populations, a SAM analysis (unpaired Wilcoxon statistics, fold change ≥ 2, 300 permutations, FDR = 0%) was performed after merging the cell populations belonging to a same PCA cluster. The top100 genes driving the transition between two clusters are listed. (XLS) [file pcbi.1004077.s005.xls]

## Sheet: Sheet1
Gene ID	Gene Name	Fold change	Chromosome localization	Description
Top100 genes positively or negatively correlated with B cell to germinal center cluster transition
210258_at	RGS13	2817.11	chr1q31.2	regulator of G-protein signaling 13
209773_s_at	RRM2	1322.91	chr2p25-p24	ribonucleotide reductase M2
228729_at	CCNB1	1141.53	chr5q12	cyclin B1
224802_at	NDFIP2	930.428	chr13q31.1	Nedd4 family interacting protein 2
224499_s_at	AICDA	880.696	chr12p13	activation-induced cytidine deaminase
204825_at	MELK	835.213	chr9p13.2	maternal embryonic leucine zipper kinase
203213_at	CDK1	775.778	chr10q21.1	cyclin-dependent kinase 1
208079_s_at	AURKA	721.947	chr20q13	aurora kinase A
235885_at	P2RY12	684.782	chr3q24-q25	purinergic receptor P2Y, G-protein coupled, 12
203434_s_at	MME	674.652	chr3q25.2	membrane metallo-endopeptidase
202095_s_at	BIRC5	638.592	chr17q25	baculoviral IAP repeat containing 5
204444_at	KIF11	636.713	chr10q24.1	kinesin family member 11
202870_s_at	CDC20	604.983	chr1p34.1	cell division cycle 20
202503_s_at	KIAA0101	572.348	chr15q22.31	KIAA0101
204026_s_at	ZWINT	566.821	chr10q21-q22	ZW10 interacting kinetochore protein
206102_at	GINS1	546.944	chr20p11.21	GINS complex subunit 1 (Psf1 homolog)
202589_at	TYMS	520.589	chr18p11.32	thymidylate synthetase
207165_at	HMMR	464.569	chr5q33.2-qter	hyaluronan-mediated motility receptor (RHAMM)
219518_s_at	ELL3	463.926	chr15q15.3	elongation factor RNA polymerase II-like 3
202705_at	CCNB2	460.641	chr15q22.2	cyclin B2
226456_at	RMI2	456.035	chr16p13.13	RecQ mediated genome instability 2
219304_s_at	PDGFD	441.57	chr11q22.3	platelet derived growth factor D
213906_at	MYBL1	441.264	chr8q22	v-myb myeloblastosis viral oncogene homolog (avian)-like 1
218542_at	CEP55	434.06	chr10q23.33	centrosomal protein 55kDa
203764_at	DLGAP5	425.348	chr14q22.3	discs, large (Drosophila) homolog-associated protein 5
218585_s_at	DTL	416.162	chr1q32	denticleless E3 ubiquitin protein ligase homolog (Drosophila)
223307_at	CDCA3	405.484	chr12p13	cell division cycle associated 3
218862_at	ASB13	400.178	chr10p15.1	ankyrin repeat and SOCS box containing 13
226980_at	DEPDC1B	380.829	chr5q12.1	DEP domain containing 1B
232103_at	BPNT1	372.733	chr1q41	3'(2'), 5'-bisphosphate nucleotidase 1
214023_x_at	TUBB2B	361.662	chr6p25	tubulin, beta 2B class IIb
225655_at	UHRF1	361.287	chr19p13.3	ubiquitin-like with PHD and ring finger domains 1
205174_s_at	QPCT	355.757	chr2p22.2	glutaminyl-peptide cyclotransferase
212458_at	SPRED2	349.403	chr2p14	sprouty-related, EVH1 domain containing 2
209408_at	KIF2C	334.416	chr1p34.1	kinesin family member 2C
209642_at	BUB1	331.703	chr2q14	BUB1 mitotic checkpoint serine/threonine kinase
222608_s_at	ANLN	322.186	chr7p15-p14	anillin, actin binding protein
206641_at	TNFRSF17	314.464	chr16p13.1	tumor necrosis factor receptor superfamily, member 17
209891_at	SPC25	310.565	chr2q31.1	SPC25, NDC80 kinetochore complex component
225834_at	FAM72A /// FAM72B /// FAM72C /// FAM72D /// LOC101060656	304.279	chr1p11.2 /// chr1q21.1 /// chr1q21.2 /// chr1q32.1	family with sequence similarity 72, member A /// family with sequence similarity 72, member B /// family with sequence similarity 72, member C /// family with sequence similarity 72, member D /// protein FAM72D-like
201291_s_at	TOP2A	300.298	chr17q21-q22	topoisomerase (DNA) II alpha 170kDa
219148_at	PBK	292.948	chr8p21.2	PDZ binding kinase
1553499_s_at	SERPINA9	291.176	chr14q32.13	serpin peptidase inhibitor, clade A (alpha-1 antiproteinase, antitrypsin), member 9
209714_s_at	CDKN3	290.219	chr14q22	cyclin-dependent kinase inhibitor 3
204962_s_at	CENPA /// SLC35F6	287.217	chr2p23.3	centromere protein A /// solute carrier family 35, member F6
223062_s_at	PSAT1	286.472	chr9q21.2	phosphoserine aminotransferase 1
205449_at	SAC3D1	284.542	chr11q13.1	SAC3 domain containing 1
204641_at	NEK2	284.001	chr1q32.2-q41	NIMA-related kinase 2
210052_s_at	TPX2	282.822	chr20q11.2	TPX2, microtubule-associated, homolog (Xenopus laevis)
219787_s_at	ECT2	275.995	chr3q26.1-q26.2	epithelial cell transforming sequence 2 oncogene
231911_at	ERMN	0.00746832	chr2q24.1	ermin, ERM-like protein
210425_x_at	GOLGA8A /// GOLGA8B	0.00743991	chr15q11.2 /// chr15q14	golgin A8 family, member A /// golgin A8 family, member B
213758_at	COX4I1	0.00721517	chr16q24.1	cytochrome c oxidase subunit IV isoform 1
201161_s_at	YBX3	0.00711831	chr12p13.1	Y box binding protein 3
210944_s_at	CAPN3	0.00703614	chr15q15.1	calpain 3, (p94)
205006_s_at	NMT2	0.0068473	chr10p13	N-myristoyltransferase 2
235457_at	MAML2	0.00675888	chr11q21	mastermind-like 2 (Drosophila)
216260_at	DICER1	0.00647906	chr14q32.13	dicer 1, ribonuclease type III
203036_s_at	MTSS1	0.00634133	chr8p22	metastasis suppressor 1
1556209_at	CLEC2B	0.00633583	chr12p13-p12	C-type lectin domain family 2, member B
1555476_at	IREB2	0.00611153	chr15q25.1	iron-responsive element binding protein 2
230000_at	RNF213	0.00603994	chr17q25.3	ring finger protein 213
225524_at	ANTXR2	0.00594235	chr4q21.21	anthrax toxin receptor 2
241889_at	NFKBID	0.00570523	chr19q13.12	nuclear factor of kappa light polypeptide gene enhancer in B-cells inhibitor, delta
235199_at	RNF125	0.00565209	chr18q12.1	ring finger protein 125, E3 ubiquitin protein ligase
217523_at	CD44	0.00557621	chr11p13	CD44 molecule (Indian blood group)
200602_at	APP	0.00543125	chr21q21.3	amyloid beta (A4) precursor protein
1554999_at	RASGEF1B	0.00509571	chr4q21.21	RasGEF domain family, member 1B
222018_at	NACA	0.00485269	chr12q23-q24.1	nascent polypeptide-associated complex alpha subunit
202524_s_at	SPOCK2	0.00461006	chr10pter-q25.3	sparc/osteonectin, cwcv and kazal-like domains proteoglycan (testican) 2
209185_s_at	IRS2	0.00454186	chr13q34	insulin receptor substrate 2
1554929_at	SIK3	0.00452772	chr11q23.3	SIK family kinase 3
1559975_at	BTG1	0.00450971	chr12q22	B-cell translocation gene 1, anti-proliferative
60084_at	CYLD	0.00449878	chr16q12.1	cylindromatosis (turban tumor syndrome)
234907_x_at	POLB	0.00442226	chr8p11.2	polymerase (DNA directed), beta
203146_s_at	GABBR1	0.00405734	chr6p21.31	gamma-aminobutyric acid (GABA) B receptor, 1
241985_at	JMY	0.00399732	chr5q14.1	junction mediating and regulatory protein, p53 cofactor
202207_at	ARL4C	0.00395666	chr2q37.1	ADP-ribosylation factor-like 4C
212813_at	JAM3	0.00384647	chr11q25	junctional adhesion molecule 3
214146_s_at	PPBP	0.00383914	chr4q12-q13	pro-platelet basic protein (chemokine (C-X-C motif) ligand 7)
209674_at	CRY1	0.00382851	chr12q23-q24.1	cryptochrome 1 (photolyase-like)
232081_at	ABCG1	0.00379746	chr21q22.3	ATP-binding cassette, sub-family G (WHITE), member 1
1554309_at	EIF4G3	0.00375623	chr1p36.12	eukaryotic translation initiation factor 4 gamma, 3
205786_s_at	ITGAM	0.00362702	chr16p11.2	integrin, alpha M (complement component 3 receptor 3 subunit)
208683_at	CAPN2	0.00307329	chr1q41-q42	calpain 2, (m/II) large subunit
208498_s_at	ACTG1P4 /// AMY1A /// AMY1B /// AMY1C /// AMY2A /// AMY2B	0.00274734	chr1p21 /// chr1p21.1	actin, gamma 1 pseudogene 4 /// amylase, alpha 1A (salivary) /// amylase, alpha 1B (salivary) /// amylase, alpha 1C (salivary) /// amylase, alpha 2A (pancreatic) /// amylase, alpha 2B (pancreatic)
226382_at	CAMK1D /// LOC283070	0.00268009	chr10p13	calcium/calmodulin-dependent protein kinase ID /// uncharacterized LOC283070
228693_at	CCDC50	0.00230183	chr3q28	coiled-coil domain containing 50
202364_at	MXI1	0.00228831	chr10q24-q25	MAX interactor 1, dimerization protein
221704_s_at	VPS37B	0.00217164	chr12q24.31	vacuolar protein sorting 37 homolog B (S. cerevisiae)
219049_at	CSGALNACT1	0.00205628	chr8p21.3	chondroitin sulfate N-acetylgalactosaminyltransferase 1
211986_at	AHNAK	0.00205129	chr11q12.2	AHNAK nucleoprotein
203543_s_at	KLF9	0.00143722	chr9q13	Kruppel-like factor 9
1559739_at	CHPT1	0.00137367	chr12q	choline phosphotransferase 1
216248_s_at	NR4A2	0.0013701	chr2q22-q23	nuclear receptor subfamily 4, group A, member 2
228284_at	TLE1	0.00124426	chr9q21.32	transducin-like enhancer of split 1 (E(sp1) homolog, Drosophila)
212956_at	TBC1D9	0.0011915	chr4q31.21	TBC1 domain family, member 9 (with GRAM domain)
225133_at	KLF3	0.00102867	chr4p14	Kruppel-like factor 3 (basic)
214414_x_at	HBA1 /// HBA2	0.000782295	chr16p13.3	hemoglobin, alpha 1 /// hemoglobin, alpha 2
209116_x_at	HBB	0.00042618	chr11p15.5	hemoglobin, beta
Top100 genes positively or negatively correlated with Germinal Center to Preplasmablast cluster transition
200951_s_at	CCND2	1078.83	chr12p13	cyclin D2
202207_at	ARL4C	1072.31	chr2q37.1	ADP-ribosylation factor-like 4C
201324_at	EMP1	998.418	chr12p12.3	epithelial membrane protein 1
208683_at	CAPN2	960.739	chr1q41-q42	calpain 2, (m/II) large subunit
203508_at	TNFRSF1B	939.338	chr1p36.22	tumor necrosis factor receptor superfamily, member 1B
225524_at	ANTXR2	347.471	chr4q21.21	anthrax toxin receptor 2
209369_at	ANXA3	262.832	chr4q21.21	annexin A3
211986_at	AHNAK	249.907	chr11q12.2	AHNAK nucleoprotein
222392_x_at	PERP	237.33	chr6q24	PERP, TP53 apoptosis effector
201170_s_at	BHLHE40	230.44	chr3p26	basic helix-loop-helix family, member e40
225368_at	HIPK2	226.756	chr7q32-q34	homeodomain interacting protein kinase 2
209674_at	CRY1	224.411	chr12q23-q24.1	cryptochrome 1 (photolyase-like)
219049_at	CSGALNACT1	194.113	chr8p21.3	chondroitin sulfate N-acetylgalactosaminyltransferase 1
210432_s_at	SCN3A	157.205	chr2q24	sodium channel, voltage-gated, type III, alpha subunit
202746_at	ITM2A	152.324	chrXq13.3-Xq21.2	integral membrane protein 2A
209457_at	DUSP5	137.116	chr10q25	dual specificity phosphatase 5
202672_s_at	ATF3	136.736	chr1q32.3	activating transcription factor 3
221790_s_at	LDLRAP1	132.285	chr1p36-p35	low density lipoprotein receptor adaptor protein 1
207315_at	CD226	131.416	chr18q22.3	CD226 molecule
203914_x_at	HPGD	130.984	chr4q34-q35	hydroxyprostaglandin dehydrogenase 15-(NAD)
230000_at	RNF213	125.475	chr17q25.3	ring finger protein 213
217764_s_at	RAB31	123.876	chr18p11.3	RAB31, member RAS oncogene family
209541_at	IGF1	123.79	chr12q23.2	insulin-like growth factor 1 (somatomedin C)
211269_s_at	IL2RA	122.956	chr10p15-p14	interleukin 2 receptor, alpha
207469_s_at	PIR	122.382	chrXp22.2	pirin (iron-binding nuclear protein)
203131_at	PDGFRA	122.276	chr4q12	platelet-derived growth factor receptor, alpha polypeptide
212956_at	TBC1D9	121.095	chr4q31.21	TBC1 domain family, member 9 (with GRAM domain)
222496_s_at	RBM47	119.635	chr4p14	RNA binding motif protein 47
228372_at	C10orf128	118.254	chr10q11.23	chromosome 10 open reading frame 128
210519_s_at	NQO1	117.702	chr16q22.1	NAD(P)H dehydrogenase, quinone 1
225133_at	KLF3	115.761	chr4p14	Kruppel-like factor 3 (basic)
231202_at	ALDH1L2	113.143	chr12q23.3	aldehyde dehydrogenase 1 family, member L2
229764_at	LOC101060141 /// TPRG1	112.595	chr3q28	uncharacterized LOC101060141 /// tumor protein p63 regulated 1
203373_at	SOCS2	112.186	chr12q	suppressor of cytokine signaling 2
203411_s_at	LMNA	111.837	chr1q22	lamin A/C
221704_s_at	VPS37B	109.516	chr12q24.31	vacuolar protein sorting 37 homolog B (S. cerevisiae)
210512_s_at	VEGFA	109.497	chr6p12	vascular endothelial growth factor A
206729_at	TNFRSF8	108.121	chr1p36	tumor necrosis factor receptor superfamily, member 8
226771_at	ATP8B2	104.239	chr1q21.3	ATPase, aminophospholipid transporter, class I, type 8B, member 2
235275_at	BMP8B	104.149	chr1p35-p32	bone morphogenetic protein 8b
223596_at	SLC12A6	103.232	chr15q13	solute carrier family 12 (potassium/chloride transporters), member 6
235199_at	RNF125	101.688	chr18q12.1	ring finger protein 125, E3 ubiquitin protein ligase
227645_at	PIK3R5	95.0754	chr17p13.1	phosphoinositide-3-kinase, regulatory subunit 5
200602_at	APP	93.4097	chr21q21.3	amyloid beta (A4) precursor protein
209921_at	SLC7A11	93.2964	chr4q28-q32	solute carrier family 7 (anionic amino acid transporter light chain, xc- system), member 11
208923_at	CYFIP1	91.0603	chr15q11	cytoplasmic FMR1 interacting protein 1
206085_s_at	CTH	89.7444	chr1p31.1	cystathionase (cystathionine gamma-lyase)
209822_s_at	VLDLR	89.6356	chr9p24	very low density lipoprotein receptor
221556_at	CDC14B	88.6624	chr9q22.3	cell division cycle 14B
238600_at	JAKMIP1	87.7909	chr4p16.1	janus kinase and microtubule interacting protein 1
211597_s_at	HOPX	0.00986989	chr4q12	HOP homeobox
206115_at	EGR3	0.00974076	chr8p23-p21	early growth response 3
235735_at	TNFSF8	0.00966677	chr9q33	tumor necrosis factor (ligand) superfamily, member 8
222857_s_at	KCNMB4	0.00915484	chr12q	potassium large conductance calcium-activated channel, subfamily M, beta member 4
205692_s_at	CD38	0.00906643	chr4p15	CD38 molecule
213906_at	MYBL1	0.00782063	chr8q22	v-myb myeloblastosis viral oncogene homolog (avian)-like 1
226702_at	CMPK2	0.00720643	chr2p25.2	cytidine monophosphate (UMP-CMP) kinase 2, mitochondrial
209189_at	FOS	0.00710845	chr14q24.3	FBJ murine osteosarcoma viral oncogene homolog
203386_at	TBC1D4	0.00708263	chr13q22.2	TBC1 domain family, member 4
218032_at	SNN	0.0070033	chr16p13	stannin
204995_at	CDK5R1	0.0067355	chr17q11.2	cyclin-dependent kinase 5, regulatory subunit 1 (p35)
230983_at	FAM129C	0.00641204	chr19p13.11	family with sequence similarity 129, member C
205544_s_at	CR2	0.00640649	chr1q32	complement component (3d/Epstein Barr virus) receptor 2
204392_at	CAMK1	0.00632377	chr3p25.3	calcium/calmodulin-dependent protein kinase I
227198_at	AFF3	0.00625077	chr2q11.2-q12	AF4/FMR2 family, member 3
204890_s_at	LCK	0.00580596	chr1p34.3	lymphocyte-specific protein tyrosine kinase
233261_at	EBF1	0.00580596	chr5q34	early B-cell factor 1
205174_s_at	QPCT	0.00534072	chr2p22.2	glutaminyl-peptide cyclotransferase
205922_at	VNN2	0.00533609	chr6q23-q24	vanin 2
204249_s_at	LMO2	0.00526354	chr11p13	LIM domain only 2 (rhombotin-like 1)
223343_at	MS4A7	0.00500037	chr11q12	membrane-spanning 4-domains, subfamily A, member 7
242334_at	NLRP4	0.00496583	chr19q13.43	NLR family, pyrin domain containing 4
210356_x_at	MS4A1	0.00488729	chr11q12	membrane-spanning 4-domains, subfamily A, member 1
221234_s_at	BACH2	0.00469308	chr6q15	BTB and CNC homology 1, basic leucine zipper transcription factor 2
224009_x_at	DHRS9	0.00462927	chr2q31.1	dehydrogenase/reductase (SDR family) member 9
203140_at	BCL6	0.00438411	chr3q27	B-cell CLL/lymphoma 6
206100_at	CPM	0.00436819	chr12q14.3	carboxypeptidase M
208820_at	PTK2	0.00418444	chr8q24.3	protein tyrosine kinase 2
214023_x_at	TUBB2B	0.00355854	chr6p25	tubulin, beta 2B class IIb
235385_at	MARCH1	0.003545	chr4q32.2	membrane-associated ring finger (C3HC4) 1, E3 ubiquitin protein ligase
1553499_s_at	SERPINA9	0.00342721	chr14q32.13	serpin peptidase inhibitor, clade A (alpha-1 antiproteinase, antitrypsin), member 9
242794_at	MAML3	0.0033947	chr4q28	mastermind-like 3 (Drosophila)
228153_at	RNF144B	0.00339	chr6p22.3	ring finger protein 144B
231093_at	FCRL3	0.00338237	chr1q21-q22	Fc receptor-like 3
209771_x_at	CD24	0.00328248	chr6q21	CD24 molecule
212658_at	LHFPL2	0.00325641	chr5q14.1	lipoma HMGIC fusion partner-like 2
215925_s_at	CD72	0.00314004	chr9p13.3	CD72 molecule
219304_s_at	PDGFD	0.00306372	chr11q22.3	platelet derived growth factor D
216615_s_at	HTR3A	0.00291912	chr11q23.1	5-hydroxytryptamine (serotonin) receptor 3A, ionotropic
212458_at	SPRED2	0.00286202	chr2p14	sprouty-related, EVH1 domain containing 2
230788_at	GCNT2	0.00257136	chr6p24.2	glucosaminyl (N-acetyl) transferase 2, I-branching enzyme (I blood group)
205861_at	SPIB	0.00194873	chr19q13.3-q13.4	Spi-B transcription factor (Spi-1/PU.1 related)
220068_at	VPREB3	0.00172732	chr22q11.23|22q11	pre-B lymphocyte 3
218862_at	ASB13	0.00162483	chr10p15.1	ankyrin repeat and SOCS box containing 13
203434_s_at	MME	0.00146997	chr3q25.2	membrane metallo-endopeptidase
235885_at	P2RY12	0.00130612	chr3q24-q25	purinergic receptor P2Y, G-protein coupled, 12
212560_at	SORL1	0.000629284	chr11q23.2-q24.2	sortilin-related receptor, L(DLR class) A repeats containing
219518_s_at	ELL3	0.000546781	chr15q15.3	elongation factor RNA polymerase II-like 3
1568752_s_at	RGS13	0.000522059	chr1q31.2	regulator of G-protein signaling 13
209995_s_at	TCL1A	0.000414167	chr14q32.1	T-cell leukemia/lymphoma 1A
Top100 genes positively or negatively correlated with Preplasmablast to Plasmablast cluster transition
203153_at	IFIT1	278.204	chr10q23.31	interferon-induced protein with tetratricopeptide repeats 1
201656_at	ITGA6	277.626	chr2q31.1	integrin, alpha 6
205692_s_at	CD38	224.878	chr4p15	CD38 molecule
218618_s_at	FNDC3B	110.049	chr3q26.31	fibronectin type III domain containing 3B
226702_at	CMPK2	97.0059	chr2p25.2	cytidine monophosphate (UMP-CMP) kinase 2, mitochondrial
224405_at	FCRL5	76.745	chr1q21	Fc receptor-like 5
226225_at	MCC	71.3578	chr5q21	mutated in colorectal cancers
212771_at	FAM171A1	63.602	chr10p13	family with sequence similarity 171, member A1
228486_at	SLC44A1	61.1381	chr9q31.2	solute carrier family 44, member 1
204443_at	ARSA	56.7284	chr22q13.33	arylsulfatase A
216829_at	IGK /// IGKC	55.9862	chr2p12	immunoglobulin kappa locus /// immunoglobulin kappa constant
205569_at	LAMP3	55.2154	chr3q26.3-q27	lysosomal-associated membrane protein 3
201287_s_at	SDC1	42.1365	chr2p24.1	syndecan 1
208983_s_at	PECAM1	39.4786	chr17q23.3	platelet/endothelial cell adhesion molecule 1
203697_at	FRZB	39.0703	chr2qter	frizzled-related protein
33646_g_at	GM2A	37.194	chr5q33.1	GM2 ganglioside activator
242020_s_at	ZBP1	36.4791	chr20q13.31	Z-DNA binding protein 1
210401_at	P2RX1	35.7532	chr17p13.3	purinergic receptor P2X, ligand-gated ion channel, 1
232792_at	TRIM69	32.5368	chr15q21.1	tripartite motif containing 69
201235_s_at	BTG2	30.9958	chr1q32	BTG family, member 2
204044_at	QPRT	30.5903	chr16p11.2	quinolinate phosphoribosyltransferase
235308_at	ZBTB20	27.5886	chr3q13.2	zinc finger and BTB domain containing 20
231166_at	GPR155	27.5122	chr2q31.1	G protein-coupled receptor 155
235735_at	TNFSF8	27.417	chr9q33	tumor necrosis factor (ligand) superfamily, member 8
396_f_at	EPOR	27.2088	chr19p13.3-p13.2	erythropoietin receptor
202708_s_at	HIST2H2BE	27.1334	chr1q21.2	histone cluster 2, H2be
217853_at	TNS3	25.8663	chr7p12.3	tensin 3
240159_at	SLC15A2	25.5455	chr3q13.33	solute carrier family 15 (H+/peptide transporter), member 2
203065_s_at	CAV1	25.1067	chr7q31.1	caveolin 1, caveolae protein, 22kDa
242979_at	IRS1	24.9505	chr2q36	insulin receptor substrate 1
209750_at	NR1D2	24.8642	chr3p24.2	nuclear receptor subfamily 1, group D, member 2
204546_at	KIAA0513	24.6412	chr16q24.1	KIAA0513
225237_s_at	MSI2	24.4201	chr17q22	musashi RNA-binding protein 2
219799_s_at	DHRS9	24.1676	chr2q31.1	dehydrogenase/reductase (SDR family) member 9
206118_at	STAT4	23.901	chr2q32.2-q32.3	signal transducer and activator of transcription 4
203167_at	TIMP2	22.8164	chr17q25	TIMP metallopeptidase inhibitor 2
203596_s_at	IFIT5	22.3623	chr10q23.31	interferon-induced protein with tetratricopeptide repeats 5
202063_s_at	SEL1L	20.9808	chr14q31	sel-1 suppressor of lin-12-like (C. elegans)
238732_at	COL24A1	20.3224	chr1p22.3	collagen, type XXIV, alpha 1
219684_at	RTP4	20.2661	chr3q27.3	receptor (chemosensory) transporter protein 4
235276_at	EPSTI1	19.7667	chr13q13.3	epithelial stromal interaction 1 (breast)
46142_at	LMF1	19.7393	chr16p13.3	lipase maturation factor 1
211577_s_at	IGF1	19.6983	chr12q23.2	insulin-like growth factor 1 (somatomedin C)
219895_at	TMEM255A	19.4271	chrXq24	transmembrane protein 255A
242843_at	BCAN	19.3868	chr1q31	brevican
234306_s_at	SLAMF7	18.4814	chr1q23.1-q24.1	SLAM family member 7
226612_at	UBE2QL1	17.2079	chr5p15.31	ubiquitin-conjugating enzyme E2Q family-like 1
226051_at	SELM	17.1365	chr22q12.2	selenoprotein M
203140_at	BCL6	17.0417	chr3q27	B-cell CLL/lymphoma 6
210164_at	GZMB	17.0063	chr14q11.2	granzyme B (granzyme 2, cytotoxic T-lymphocyte-associated serine esterase 1)
204897_at	PTGER4	0.0194242	chr5p13.1	prostaglandin E receptor 4 (subtype EP4)
205909_at	POLE2	0.0192767	chr14q21-q22	polymerase (DNA directed), epsilon 2, accessory subunit
238480_at	TTC39C	0.0191701	chr18q11.2	tetratricopeptide repeat domain 39C
206039_at	RAB33A	0.0188146	chrXq26.1	RAB33A, member RAS oncogene family
1554408_a_at	TK1	0.0188016	chr17q23.2-q25.3	thymidine kinase 1, soluble
219288_at	C3orf14	0.018453	chr3p14.2	chromosome 3 open reading frame 14
220658_s_at	ARNTL2	0.0183892	chr12p12.2-p11.2	aryl hydrocarbon receptor nuclear translocator-like 2
219000_s_at	DSCC1	0.0176523	chr8q24.12	DNA replication and sister chromatid cohesion 1
204033_at	TRIP13	0.0174818	chr5p15.33	thyroid hormone receptor interactor 13
205085_at	ORC1	0.0174697	chr1p32	origin recognition complex, subunit 1
235199_at	RNF125	0.0174093	chr18q12.1	ring finger protein 125, E3 ubiquitin protein ligase
209822_s_at	VLDLR	0.0173972	chr9p24	very low density lipoprotein receptor
226456_at	RMI2	0.017325	chr16p13.13	RecQ mediated genome instability 2
229610_at	CKAP2L	0.0170038	chr2q13	cytoskeleton associated protein 2-like
1553244_at	FANCB	0.0168396	chrXp22.2	Fanconi anemia, complementation group B
1569003_at	VMP1	0.0166078	chr17q23.1	vacuole membrane protein 1
208636_at	ACTN1	0.016493	chr14q24|14q22-q24	actinin, alpha 1
223492_s_at	LRRFIP1	0.0164702	chr2q37.3	leucine rich repeat (in FLII) interacting protein 1
209198_s_at	SYT11	0.0154313	chr1q21.2	synaptotagmin XI
204126_s_at	CDC45	0.0151032	chr22q11.21	cell division cycle 45
223790_at	KATNAL1	0.0149366	chr13q12.3	katanin p60 subunit A-like 1
222803_at	PRTFDC1	0.0145989	chr10p12.1	phosphoribosyl transferase domain containing 1
225655_at	UHRF1	0.0145685	chr19p13.3	ubiquitin-like with PHD and ring finger domains 1
204352_at	TRAF5	0.0144479	chr1q32	TNF receptor-associated factor 5
204256_at	ELOVL6	0.0144279	chr4q25	ELOVL fatty acid elongase 6
220651_s_at	MCM10	0.0140333	chr10p13	minichromosome maintenance complex component 10
204603_at	EXO1	0.0140042	chr1q42-q43	exonuclease 1
208892_s_at	DUSP6	0.0131572	chr12q22-q23	dual specificity phosphatase 6
221491_x_at	HLA-DRB1 /// HLA-DRB3 /// HLA-DRB4 /// HLA-DRB5 /// LOC100507709 /// LOC100507714 /// LOC101060779	0.0130211	chr6p21.3	major histocompatibility complex, class II, DR beta 1 /// major histocompatibility complex, class II, DR beta 3 /// major histocompatibility complex, class II, DR beta 4 /// major histocompatibility complex, class II, DR beta 5 /// HLA class II histocompatibility antigen, DRB1-7 beta chain-like /// HLA class II histocompatibility antigen, DRB1-7 beta chain-like /// HLA class II histocompatibility…
212543_at	AIM1	0.0129941	chr6q21	absent in melanoma 1
1555689_at	CD80	0.0129851	chr3q13.3-q21	CD80 molecule
222037_at	MCM4	0.0129491	chr8q11.2	minichromosome maintenance complex component 4
238600_at	JAKMIP1	0.0114382	chr4p16.1	janus kinase and microtubule interacting protein 1
213113_s_at	SLC43A3	0.0105691	chr11q11	solute carrier family 43, member 3
228592_at	MS4A1	0.010273	chr11q12	membrane-spanning 4-domains, subfamily A, member 1
219494_at	RAD54B	0.0100546	chr8q22.1	RAD54 homolog B (S. cerevisiae)
208002_s_at	ACOT7	0.00927138	chr1p36	acyl-CoA thioesterase 7
206729_at	TNFRSF8	0.00907429	chr1p36	tumor necrosis factor receptor superfamily, member 8
226517_at	BCAT1	0.00899289	chr12p12.1	branched chain amino-acid transaminase 1, cytosolic
201417_at	SOX4	0.00895556	chr6p22.3	SRY (sex determining region Y)-box 4
209369_at	ANXA3	0.00835005	chr4q21.21	annexin A3
211269_s_at	IL2RA	0.00813862	chr10p15-p14	interleukin 2 receptor, alpha
200934_at	DEK	0.00811609	chr6p22.3	DEK oncogene
224499_s_at	AICDA	0.00792156	chr12p13	activation-induced cytidine deaminase
218404_at	SNX10	0.00788322	chr7p15.2	sorting nexin 10
208955_at	DUT	0.00768894	chr15q21.1	deoxyuridine triphosphatase
219836_at	ZBED2	0.00722894	chr3q13.2	zinc finger, BED-type containing 2
204798_at	MYB	0.00310972	chr6q22-q23	v-myb myeloblastosis viral oncogene homolog (avian)
224428_s_at	CDCA7	0.00303519	chr2q31	cell division cycle associated 7
201324_at	EMP1	0.00122926	chr12p12.3	epithelial membrane protein 1
Top100 genes positively or negatively correlated with Plasmablast to Plasma cell cluster transition
213975_s_at	LYZ	2981.87	chr12q15	lysozyme
201427_s_at	SEPP1	2099.75	chr5q31	selenoprotein P, plasma, 1
205174_s_at	QPCT	1819.09	chr2p22.2	glutaminyl-peptide cyclotransferase
209189_at	FOS	1741.36	chr14q24.3	FBJ murine osteosarcoma viral oncogene homolog
206121_at	AMPD1	1377.66	chr1p13	adenosine monophosphate deaminase 1
214414_x_at	HBA1 /// HBA2	1272.1	chr16p13.3	hemoglobin, alpha 1 /// hemoglobin, alpha 2
202917_s_at	S100A8	1244.2	chr1q21	S100 calcium binding protein A8
225681_at	CTHRC1	1199.32	chr8q22.3	collagen triple helix repeat containing 1
208961_s_at	KLF6	841.605	chr10p15	Kruppel-like factor 6
223044_at	SLC40A1	767.488	chr2q32	solute carrier family 40 (iron-regulated transporter), member 1
221841_s_at	KLF4	714.604	chr9q31	Kruppel-like factor 4 (gut)
209116_x_at	HBB	706.722	chr11p15.5	hemoglobin, beta
202768_at	FOSB	611.836	chr19q13.32	FBJ murine osteosarcoma viral oncogene homolog B
209687_at	CXCL12	504.951	chr10q11.1	chemokine (C-X-C motif) ligand 12
229070_at	ADTRP	321.127	chr6p24.1	androgen-dependent TFPI-regulating protein
204622_x_at	NR4A2	262.832	chr2q22-q23	nuclear receptor subfamily 4, group A, member 2
227404_s_at	EGR1	246.083	chr5q31.1	early growth response 1
235666_at	ITGA8	238.195	chr10p13	integrin, alpha 8
203868_s_at	VCAM1	192.138	chr1p32-p31	vascular cell adhesion molecule 1
214146_s_at	PPBP	190.811	chr4q12-q13	pro-platelet basic protein (chemokine (C-X-C motif) ligand 7)
223343_at	MS4A7	156.281	chr11q12	membrane-spanning 4-domains, subfamily A, member 7
205863_at	S100A12	154.772	chr1q21	S100 calcium binding protein A12
201540_at	FHL1	133.066	chrXq26	four and a half LIM domains 1
201041_s_at	DUSP1	122.956	chr5q34	dual specificity phosphatase 1
209735_at	ABCG2	116.97	chr4q22	ATP-binding cassette, sub-family G (WHITE), member 2
205789_at	CD1D	115.6	chr1q22-q23	CD1d molecule
203645_s_at	CD163	114.246	chr12p13.3	CD163 molecule
204702_s_at	NFE2L3	108.083	chr7p15.2	nuclear factor (erythroid-derived 2)-like 3
243296_at	NAMPT	87.6693	chr7q22.3	nicotinamide phosphoribosyltransferase
206028_s_at	MERTK	86.3426	chr2q14.1	c-mer proto-oncogene tyrosine kinase
228592_at	MS4A1	81.4024	chr11q12	membrane-spanning 4-domains, subfamily A, member 1
228377_at	KLHL14	75.4788	chr18q12.1	kelch-like family member 14
224724_at	SULF2	74.9574	chr20q12-q13.2	sulfatase 2
204959_at	MNDA	74.3881	chr1q22	myeloid cell nuclear differentiation antigen
209696_at	FBP1	72.4041	chr9q22.3	fructose-1,6-bisphosphatase 1
206115_at	EGR3	71.904	chr8p23-p21	early growth response 3
204440_at	CD83	71.7049	chr6p23	CD83 molecule
226818_at	MPEG1	71.4073	chr11q12.1	macrophage expressed 1
202388_at	RGS2	70.8649	chr1q31	regulator of G-protein signaling 2, 24kDa
208891_at	DUSP6	68.8316	chr12q22-q23	dual specificity phosphatase 6
227834_at	TXLNB	67.4618	chr6q24.1	taxilin beta
211517_s_at	IL5RA	66.8567	chr3p26-p24	interleukin 5 receptor, alpha
201163_s_at	IGFBP7	65.6171	chr4q12	insulin-like growth factor binding protein 7
201012_at	ANXA1	64.8934	chr9q21.13	annexin A1
242064_at	SDK2	64.8934	chr17q25.1	sidekick cell adhesion molecule 2
218032_at	SNN	64.8035	chr16p13	stannin
228360_at	LYPD6B	55.7152	chr2q23.2	LY6/PLAUR domain containing 6B
215146_s_at	TTC28	54.6822	chr22q12.1	tetratricopeptide repeat domain 28
205239_at	AREG /// AREGB	54.0791	chr4q13.3	amphiregulin /// amphiregulin B
205237_at	FCN1	50.283	chr9q34	ficolin (collagen/fibrinogen domain containing) 1
218542_at	CEP55	0.0163451	chr10q23.33	centrosomal protein 55kDa
219355_at	CXorf57	0.0162547	chrXq22.3	chromosome X open reading frame 57
213518_at	PRKCI	0.0161648	chr3q26.3	protein kinase C, iota
1555785_a_at	XRN1	0.0158212	chr3q23	5'-3' exoribonuclease 1
204618_s_at	GABPB1	0.0154206	chr15q21.2	GA binding protein transcription factor, beta subunit 1
203358_s_at	EZH2	0.0151872	chr7q35-q36	enhancer of zeste homolog 2 (Drosophila)
232155_at	RNF213	0.0150823	chr17q25.3	ring finger protein 213
222606_at	ZWILCH	0.015051	chr15q22.31	zwilch kinetochore protein
235638_at	RASSF6	0.0147719	chr4q13.3	Ras association (RalGDS/AF-6) domain family member 6
201663_s_at	SMC4	0.0147208	chr3q26.1	structural maintenance of chromosomes 4
1556021_at	GPR180	0.0146394	chr13q32.1	G protein-coupled receptor 180
208363_s_at	INPP4A	0.0144679	chr2q11.2	inositol polyphosphate-4-phosphatase, type I, 107kDa
238013_at	PLEKHA2	0.0143979	chr8p11.22	pleckstrin homology domain containing, family A (phosphoinositide binding specific) member 2
234994_at	TMEM200A	0.014368	chr6q23.1	transmembrane protein 200A
206700_s_at	KDM5D	0.0138689	chrYq11	lysine (K)-specific demethylase 5D
204444_at	KIF11	0.0132579	chr10q24.1	kinesin family member 11
223309_x_at	PNPLA8	0.0129043	chr7q31	patatin-like phospholipase domain containing 8
210164_at	GZMB	0.0128865	chr14q11.2	granzyme B (granzyme 2, cytotoxic T-lymphocyte-associated serine esterase 1)
202478_at	TRIB2	0.0126914	chr2p24.3	tribbles homolog 2 (Drosophila)
235678_at	GM2A	0.0126914	chr5q33.1	GM2 ganglioside activator
204026_s_at	ZWINT	0.0124821	chr10q21-q22	ZW10 interacting kinetochore protein
219918_s_at	ASPM	0.0122337	chr1q31	asp (abnormal spindle) homolog, microcephaly associated (Drosophila)
218252_at	CKAP2	0.0121913	chr13q14	cytoskeleton associated protein 2
212533_at	WEE1	0.0119985	chr11p15.3-p15.1	WEE1 homolog (S. pombe)
223220_s_at	PARP9	0.0116947	chr3q21	poly (ADP-ribose) polymerase family, member 9
206102_at	GINS1	0.0116623	chr20p11.21	GINS complex subunit 1 (Psf1 homolog)
203755_at	BUB1B	0.0115417	chr15q15	BUB1 mitotic checkpoint serine/threonine kinase B
207315_at	CD226	0.0109116	chr18q22.3	CD226 molecule
211596_s_at	LRIG1	0.0107241	chr3p14	leucine-rich repeats and immunoglobulin-like domains 1
238581_at	GBP5	0.0107241	chr1p22.2	guanylate binding protein 5
209392_at	ENPP2	0.0106796	chr8q24.1	ectonucleotide pyrophosphatase/phosphodiesterase 2
222457_s_at	LIMA1	0.00997823	chr12q13	LIM domain and actin binding 1
226897_s_at	ZC3H7A	0.0091121	chr16p13-p12	zinc finger CCCH-type containing 7A
220146_at	TLR7	0.00882615	chrXp22.3	toll-like receptor 7
210102_at	VWA5A	0.00880782	chr11q24.1	von Willebrand factor A domain containing 5A
242625_at	RSAD2	0.00844317	chr2p25.2	radical S-adenosyl methionine domain containing 2
227152_at	KIAA1551	0.00768894	chr12p11.21	KIAA1551
200951_s_at	CCND2	0.00745281	chr12p13	cyclin D2
224800_at	WDFY1	0.0073655	chr2q36.1	WD repeat and FYVE domain containing 1
228729_at	CCNB1	0.00718399	chr5q12	cyclin B1
219493_at	SHCBP1	0.00695372	chr16q11.2	SHC SH2-domain binding protein 1
205120_s_at	SGCB	0.00655586	chr4q12	sarcoglycan, beta (43kDa dystrophin-associated glycoprotein)
218009_s_at	PRC1	0.00631939	chr15q26.1	protein regulator of cytokinesis 1
210432_s_at	SCN3A	0.00614658	chr2q24	sodium channel, voltage-gated, type III, alpha subunit
219787_s_at	ECT2	0.00607037	chr3q26.1-q26.2	epithelial cell transforming sequence 2 oncogene
235643_at	SAMD9L	0.00592487	chr7q21.2	sterile alpha motif domain containing 9-like
209642_at	BUB1	0.00577886	chr2q14	BUB1 mitotic checkpoint serine/threonine kinase
206574_s_at	PTP4A3	0.00513294	chr8q24.3	protein tyrosine phosphatase type IVA, member 3
208079_s_at	AURKA	0.00510455	chr20q13	aurora kinase A
209474_s_at	ENTPD1	0.00299963	chr10q24	ectonucleoside triphosphate diphosphohydrolase 1
